# Supplementary material for: Kinship practices at the early bronze age site of Leubingen in Central Germany
Source: Sci Rep. 2024 Feb 16;14:3871. doi: 10.1038/s41598-024-54462-6 (PMC10873355; doi:10.1038/s41598-024-54462-6)
Supplement: Supplementary file 2 — Supplementary Information 2. [file 41598_2024_54462_MOESM2_ESM.xlsx]

## Sheet: A.General Information
Archaeological IDs	Poseidon_ID	Collection_ID	Group_Name	Genetic cluster	culture	period	Relation_To	Relation_Degree	Relation_Type	Relation_Note	site_ID	Country	Location	Site	Latitude	Longitude	Date_C14_LabNr	Date_C14_Uncal_BP date	Date_C14_Uncal_BP_Err	Date_BC_AD_Median	Date_BC_AD_Start	Date_BC_AD_Stop	Date_Type	Date_Note	Genetic_Sex	anthr_sex	anthr_age	MT_Haplogroup	mtreads	mtcov	Y_Haplogroup	terminal SNP	Source_Tissue	Nr_Libraries	Capture_Type	UDG	Library_Built	Genotype_Ploidy	Endogenous (ds)	Nr_SNPs TF	Coverage_on_Target_SNPs	Nr_SNPs HO	Damage (1st Base 3')	Damage (1st Base 5')	Contamination	Contamination_Err	XSNP	Contamination_Meas	Contamination_Note
Leubingen I
826	LEU021.A0101.TF1.1	09/100-633, Befund 826	Germany_Unetice_LEU	Central Germany Early Bronze Age	Unetice	Early Bronze Age	LEU018, LEU009, LEU013, LEU10, LEU008	Second, Second, Second, Second, Second	Grandparent-grandchild, Grandparent-grandchild, Avuncular, Avuncular, Avencular		LEU	Germany	Sömmerda, Thuringia	Leubingen	512062010	111834550	-	-		-	-	-	-		XY	m	mature, 45-50 yo	H4a1	500	4.15813	R1a1a1b	PF6162/S224/V1754/Z645	Pars petrosa left	1	1240k	UDG-half	ds	haploid	8.153	249756	0.243252	131057	0.0901	0.1129	0.015487	0.0227	136	ANGSD_Xchrom_contamination_males_MoM_Method2_new_llh
929	LEU036.A0101.TF1.1	09/100-666, Befund 929	Germany_Unetice_LEU	Central Germany Early Bronze Age	Unetice	Early Bronze Age					LEU	Germany	Sömmerda, Thuringia	Leubingen	512062010	111834550	MAMS: 43530	3709	21	2113-05-01	2196	2031	C14		XX	f (?)	50-60 yo	R1a1a	265	3.1271	-	-	Pars petrosa right	1	1240k	UDG-half	ds	haploid	6.016	86740	0.0744015	45893	0.078	0.0902	0.361149	0.1289	50	ANGSD_Xchrom_contamination_males_MoM_Method2_new_llh
1380	LEU038.A0101.TF1.1	09/100-1095, Befund 1380	Germany_Unetice_LEU	Central Germany Early Bronze Age	Unetice	Early Bronze Age					LEU	Germany	Sömmerda, Thuringia	Leubingen	512062010	111834550	MAMS: 43531	3710	21	2114	2196	2032	C14		XX	f (?)	adult	T2a1b1	24827	101.701	-	-	Pars petrosa right	1	1240k	UDG-half	ds	haploid	9.039	679009	1.13696	365312	0.0773	0.0981	0.259193	0.0116	4677	ANGSD_Xchrom_contamination_males_MoM_Method2_new_llh
1776	LEU007.A0101.TF1.1	09/100-1530, Befund 1776	Germany_Unetice_LEU	Central Germany Early Bronze Age	Unetice	Early Bronze Age					LEU	Germany	Sömmerda, Thuringia	Leubingen	512062010	111834550	MAMS: 43533	3516	21	1838.5	1911	1766	C14		XY	f (?)	early adult, 18-19 yo	T2a1b1a	29552	126.353	R1b1a1b1a1a1	M405/U106/S21	Pars petrosa right	1	1240k	UDG-half	ds	haploid	9.038	737747	1.28095	386520	0.1022	0.1249	0.000943	0.0018	2222	ANGSD_Xchrom_contamination_males_MoM_Method2_new_llh
1794	LEU063.A0101.TF1.1	09/100-1545, Befund 1794	Germany_Unetice_LEU	Central Germany Early Bronze Age	Unetice	Early Bronze Age					LEU	Germany	Sömmerda, Thuringia	Leubingen	512062010	111834550	-	-	-	-	-	-	-		XX	m (?)	mature	I4a1	10483	41.6378	-	-	Pars petrosa right	1	1240k	UDG-half	ds	haploid	17.082	570855			0.0797	0.1025	0.256751	0.0136	3411	ANGSD_Xchrom_contamination_males_MoM_Method2_new_llh
1849	LEU023.A0101.TF1.1	09/100-1630, Befund 1849	Germany_Unetice_LEU	Central Germany Early Bronze Age	Unetice	Early Bronze Age					LEU	Germany	Sömmerda, Thuringia	Leubingen	512062010	111834550	MAMS: 43535	3692	21	2086-05-01	2188	1985	C14		XX	f (?)	early adult, 18-20 yo	U4d1	18835	75.4638	-	-	Pars petrosa left	1	1240k	UDG-half	ds	haploid	7.61	575269	0.768377	303694	0.0857	0.1147	0.265886	0.0144	3087	ANGSD_Xchrom_contamination_males_MoM_Method2_new_llh
2023	LEU008.A0101.TF1.1	09/100-1697, Befund 2023	Germany_Unetice_LEU	Central Germany Early Bronze Age	Unetice	Early Bronze Age	LEU034, LEU018, LEU009, LEU013, LEU010, LEU011, LEU021	Second, First, First, First, First, Second, Second	Avuncular, Parent-offspring, Parent-offspring, Siblings, Siblings, Half-siblings, Avuncular		LEU	Germany	Sömmerda, Thuringia	Leubingen	512062010	111834550	-	-		-	-	-	-		XY	m (?)	mature, >50 yo	H1j3	16116	60.5739	R1a1a1~	M417	Pars petrosa right	1	1240k	UDG-half	ds	haploid	4.06	400836	0.451758	210604	0.117	0.1443	0.007449	0.008	368	ANGSD_Xchrom_contamination_males_MoM_Method2_new_llh
2024-1	LEU010.A0101.TF1.1	09/100-1703, Befund 2024; Ind. 1	Germany_Unetice_LEU	Central Germany Early Bronze Age	Unetice	Early Bronze Age	LEU034, LEU018, LEU009, LEU013, LEU008, LEU011, LEU021	Second, First, First, First, First, Second, Second	Avuncular, Parent-offspring, Parent-offspring, Siblings, Siblings, Half-siblings, Avuncular		LEU	Germany	Sömmerda, Thuringia	Leubingen	512062010	111834550	MAMS: 34787	3684	22	2060	2140	1980	C14		XY	m (?)	mature, >50 yo	H1j3	31366	141.934	R1a1a1b~	PF6162/S224/V1754/Z645	Pars petrosa right	1	1240k	UDG-half	ds	haploid	9.664	716494	1.16835	373501	0.0834	0.1081	0.000542	0.0024	1827	ANGSD_Xchrom_contamination_males_MoM_Method2_new_llh
2024-4	LEU009.A0101.TF1.1	09/100-1702, Befund 2024; Ind. 2	Germany_Unetice_LEU	Central Germany Early Bronze Age	Unetice	Early Bronze Age	LEU031, LEU034, LEU013, LEU010, LEU008, LEU011, LEU021	Second, First, First, First, First, First, Second	Half-siblings, Siblings, Parent-offspring, Parent-offspring, Parent-offspring, Grandparent-grandchild		LEU	Germany	Sömmerda, Thuringia	Leubingen	512062010	111834550	-	-	-	-	-	-	-		XY	m (?)	adult, 26-27 yo	U5a1b1	8876	31.7643	R1a1a1b~	PF6162/S224/V1754/Z645	Pars petrosa right	1	1240k	UDG-half	ds	haploid	15.125	650449	1.1172	341665	0.1367	0.158	0.009047	0.0042	1737	ANGSD_Xchrom_contamination_males_MoM_Method2_new_llh
2025	LEU011.A0101.TF1.1	09/100-1708, Befund 2025	Germany_Unetice_LEU	Central Germany Early Bronze Age	Unetice	Early Bronze Age	LEU034, LEU009, LEU013, LEU010, LEU008	Second, First, Second, Second, Second	Avuncular, Parent-offspring, Half-siblings, Half-siblings, Half-siblings		LEU	Germany	Sömmerda, Thuringia	Leubingen	512062010	111834550	MAMS: 34789	3673	26	2052-05-01	2139	1966	C14		XY	m (?)	adult, 26-30 yo	T2b4	18379	73.6204	R1a1a1b~	PF6162/S224/V1754/Z645	Pars petrosa left	1	1240k	UDG-half	ds	haploid	9.671	766965	1.27333	397187	0.0883	0.1174	0.002604	0.0025	2318	ANGSD_Xchrom_contamination_males_MoM_Method2_new_llh
2026	LEU012.A0101.TF1.1	09/100-1716, Befund 2026	Germany_Unetice_LEU	Central Germany Early Bronze Age	Unetice	Early Bronze Age	LEU064	Second	Avuncular		LEU	Germany	Sömmerda, Thuringia	Leubingen	512062010	111834550	-	-		-	-	-	-		XY	undet.	infans II, 10-11 yo	I4a	36564	158.097	R1b1a1b1a1a2b1	L2/S139	Pars petrosa left	1	1240k	UDG-half	ds	haploid	11.995	773482	1.34524	405756	0.0956	0.1105	0.00694	0.0033	2408	ANGSD_Xchrom_contamination_males_MoM_Method2_new_llh
2027-1	LEU029.A0101.TF1.1	09/100-1785, Befund 2027; Ind. 1	Germany_Unetice_LEU	Central Germany Early Bronze Age	Unetice	Early Bronze Age	LEU025	First	Parent-offspring		LEU	Germany	Sömmerda, Thuringia	Leubingen	512062010	111834550	-	-		-	-	-	-		XX	f (?)	mature, 45-50 yo	H2a1	7756	23.4045	-	-	Pars petrosa right	1	1240k	UDG-half	ds	haploid	4.585	323183	0.337544	176513	0.1049	0.1125	0.2034	0.0256	719	ANGSD_Xchrom_contamination_males_MoM_Method2_new_llh
2027-2	LEU025.A0101.TF1.1	09/100-1786, Befund 2027; Ind. 2	Germany_Unetice_LEU	Central Germany Early Bronze Age	Unetice	Early Bronze Age	LEU029, LEU064, LEU056, LEU065	First, Second, Third, Third	Parent-offspring, Avuncular, Cousin, Cousin		LEU	Germany	Sömmerda, Thuringia	Leubingen	512062010	111834550	-	-		-	-	-	-		XY	f (?)	adult, 20-30 yo	H2a1	14205	56.5456	R1b1a1b1a1a2b	PF6570/S28/U152	Pars petrosa left	1	1240k	UDG-half	ds	haploid	5.093	488136	0.621854	261389	0.0829	0.1134	0.001669	0.0038	724	ANGSD_Xchrom_contamination_males_MoM_Method2_new_llh
2029-1, LEU02651	LEU026.A0101.TF1.1	09/100-1788, Befund 2029; Ind. 1	Germany_Unetice_LEU	Central Germany Early Bronze Age	Unetice	Early Bronze Age	LEU051, LEU053, LEU014, LEU052, LEU055, LEU024, LEU030	First, First, First, First, First, First, First	Same individual, Parent-offspring, Parent-offspring, Siblings, Siblings, Siblings, Siblings	Merged with LEU051	LEU	Germany	Sömmerda, Thuringia	Leubingen	512062010	111834550	-	-		-	-	-	-		XY	undet.	Infans II, 9-10 yo	U5b2b2	32140	149.899	R1b1a1b1a1a2b1	L2/S139	Pars petrosa right	1	1240k	UDG-half	ds	haploid	9.668	765702	1.38876	402979	0.0592	0.0881	0.003108	0.0022	2548	ANGSD_Xchrom_contamination_males_MoM_Method2_new_llh
2029-1, LEU02651	LEU051.A0101.TF1.1	09/100-1787, Befund 2029; Ind. 1	Germany_Unetice_LEU	Central Germany Early Bronze Age	Unetice	Early Bronze Age	LEU026 (see LEU026 for other relationships)	First	Same individual	Merged with LEU026	LEU	Germany	Sömmerda, Thuringia	Leubingen	512062010	111834550	-	-	-	-	-	-	-		XY	undet.	Infans I, 6-7 yo	U5b2b2	29146	125.531	R1b1a1b1a1a2b1		Tooth 33	1	1240k	UDG-half	ds	haploid	16.101	765702	1.38876	402979	0.076	0.0756				ANGSD_Xchrom_contamination_males_MoM_Method2_new_llh
2029-2	LEU052.A0101.TF1.1	09/100-1789, Befund 2029; Ind. 2	Germany_Unetice_LEU	Central Germany Early Bronze Age	Unetice	Early Bronze Age	LEU053, LEU014, LEU026, LEU055, LEU024, LEU030	First, First, First, First, First, First	Parent-offspring, Parent-offspring, Siblings, Siblings, Siblings, Siblings		LEU	Germany	Sömmerda, Thuringia	Leubingen	512062010	111834550	-	-	-	-	-	-	-		XX	undet.	Infans I, 5-6 yo	U5b2b2	34705	171.758	-	-	Pars petrosa right	1	1240k	UDG-half	ds	haploid	11.62	747555	1.3083	398199	0.0351	0.0502	0.267443	0.0107	5643	ANGSD_Xchrom_contamination_males_MoM_Method2_new_llh
2032-1	LEU013.A0101.TF1.1	09/100-1792, Befund 2032; Ind. 1	Germany_Unetice_LEU	Central Germany Early Bronze Age	Unetice	Early Bronze Age	LE034, LEU018, LEU009, LEU010, LEU008, LEU011, LEU021	Second, First, First, First, First, Second, Second	Avuncular, Parent-offspring, Parent-offspring, Siblings, Siblings, Half-siblings, Avuncular		LEU	Germany	Sömmerda, Thuringia	Leubingen	512062010	111834550	MAMS: 34790	3750	22	2159-05-01	2275	2044	C14		XX	undet.	Infans II, 11-13 yo	H1j3	18490	75.5314	-	-	Pars petrosa right	1	1240k	UDG-half	ds	haploid	8.102	662659	0.974424	349364	0.0637	0.0883	0.253603	0.0121	4307	ANGSD_Xchrom_contamination_males_MoM_Method2_new_llh
2032-2	LEU014.A0101.TF1.1	09/100-1794, Befund 2032; Ind. 2	Germany_Unetice_LEU	Central Germany Early Bronze Age	Unetice	Early Bronze Age	LEU052, LEU026, LEU055, LEU024, LEU030	First, First, First, First, First	Parent-offspring, Parent-offspring, Parent-offspring, Parent-offspring, Parent-offspring,		LEU	Germany	Sömmerda, Thuringia	Leubingen	512062010	111834550	MAMS: 34791	3730	17	2120-05-01	2200	2041	C14		XX	f (?)	mature, 48 yo	U5b2b2	33019	143.107	-	-	Pars petrosa left	1	1240k	UDG-half	ds	haploid	8.299	707134	1.12123	372525	0.1161	0.1415	0.264495	0.0115	4880	ANGSD_Xchrom_contamination_males_MoM_Method2_new_llh
2032-3	LEU053.A0101.TF1.1	09/100-1791, Befund 2032; Ind. 3	Germany_Unetice_LEU	Central Germany Early Bronze Age	Unetice	Early Bronze Age	LEU052, LEU026, LEU055, LEU024, LEU030	First, First, First, First, First	Parent-offspring, Parent-offspring, Parent-offspring, Parent-offspring, Parent-offspring		LEU	Germany	Sömmerda, Thuringia	Leubingen	512062010	111834550	MAMS: 34792	3640	28	2027-05-01	2132	1923	C14		XY	m (?)	mature, 45-50 yo	T2e	49348	226.469	R1b1a1b1	PF6217/S339/Z283	Tooth 23	1	1240k	UDG-half	ds	haploid	4.746	395441	0.430589	207063	0.1089	0.1322	0.006461	0.0092	293	ANGSD_Xchrom_contamination_males_MoM_Method2_new_llh
2033	LEU050.A0101.TF1.1	09/100-1728, Befund 2033; Ind. 1 or 2	Germany_Unetice_LEU	Central Germany Early Bronze Age	Unetice	Early Bronze Age	LEU031	First	Parent-offspring		LEU	Germany	Sömmerda, Thuringia	Leubingen	512062010	111834550	MAMS: 34793	3725	23	2118-05-01	2201	2036	C14		XX	f (?)	early adult, 18-20 yo	T2b11	4423	17.0508	-	-	Pars petrosa right	1	1240k	UDG-half	ds	haploid	14.671	450775	0.601867	238371	0.1056	0.1285	0.234436	0.017	2063	ANGSD_Xchrom_contamination_males_MoM_Method2_new_llh
2038-1	LEU055.A0101.TF1.1	09/100-1797, Befund 2038; Ind. 1	Germany_Unetice_LEU	Central Germany Early Bronze Age	Unetice	Early Bronze Age	LEU053, LEU014, LEU052, LEU026, LEU024, LEU030	First, First, First, First, First, First	Parentt-offspring, Parent-offspring, Siblings, Siblings, Siblings, Siblings		LEU	Germany	Sömmerda, Thuringia	Leubingen	512062010	111834550	-	-	-	-	-	-	-		XY	undet.	Infans I, 5-7 yo	U5b2b2	31933	150.321	R1b1a1b1a1a2b1	L2/S139	Pars petrosa right	1	1240k	UDG-half	ds	haploid	10.275	723661	0.0343005	377844	0.0609	0.0819	0.000875	0.0022	1882	ANGSD_Xchrom_contamination_males_MoM_Method2_new_llh
2038-2	LEU024.A0101.TF1.1	09/100-1798, Befund 2038; Ind. 2	Germany_Unetice_LEU	Central Germany Early Bronze Age	Unetice	Early Bronze Age	LEU053, LEU014, LEU052, LEU026, LEU055, LEU030	First, First, First, First, First, First	Parent-offspring, Parent-offspring, Siblings, Siblings, Siblings, Siblings		LEU	Germany	Sömmerda, Thuringia	Leubingen	512062010	111834550	-	-		-	-	-	-		XY	undet.	Infans I, 6-7 yo	U5b2b2	34096	161.115	R1b1a1b1a1a2	P312	Pars petrosa left	1	1240k	UDG-half	ds	haploid	10.816	759251	1.31627	398165	0.064	0.0847	0.008089	0.0034	2480	ANGSD_Xchrom_contamination_males_MoM_Method2_new_llh
2039	LEU030.A0101.TF1.1	09/100-1800, Befund 2039	Germany_Unetice_LEU	Central Germany Early Bronze Age	Unetice	Early Bronze Age	LEU053, LEU014, LEU052, LEU026, LEU055, LEU024	First, First, First, First, First, First	Parent-offspring, Parent-offspring, Siblings, Siblings, Siblings, Siblings		LEU	Germany	Sömmerda, Thuringia	Leubingen	512062010	111834550	-	-		-	-	-	-		XX	f (?)	early adult, 20-25 yo	U5b2b2	850	4.99179	-	-	Pars petrosa right	1	1240k	UDG-half	ds	haploid	5.567	84374	0.0721241	44667	0.0855	0.1023	0.247917	0.1029	66	ANGSD_Xchrom_contamination_males_MoM_Method2_new_llh
2044	LEU035.A0101.TF1.1	09/100-1733, Befund 2044, Ind. 2	Germany_Unetice_LEU	Central Germany Early Bronze Age	Unetice	Early Bronze Age					LEU	Germany	Sömmerda, Thuringia	Leubingen	512062010	111834550	-	-	-	-	-	-	-		XX	m (?)		J1c2e	7559	28.7892	-	-	Pars petrosa left	1	1240k	UDG-half	ds	haploid	16.298	240306	0.227527	127110	0.0633	0.0743	0.276617	0.0423	381	ANGSD_Xchrom_contamination_males_MoM_Method2_new_llh
2045-1	LEU064.A0101.TF1.1	09/100-1743 unter Pl. 2, Befund 2045; Ind. 1	Germany_Unetice_LEU	Central Germany Early Bronze Age	Unetice	Early Bronze Age	LEU012, LEU025, LEU056, LEU65, LEU032, LEU040	Second, Second, First, First, Second, Second	Avuncular, Parent-offsping, Parent-offspring, Grandparent-grandchild, Grandparent-grandchild		LEU	Germany	Sömmerda, Thuringia	Leubingen	512062010	111834550	MAMS: 34795	3678	24	2058-05-01	2140	1977	C14		XY	f (?)	mature, >50 yo	U5b2a2b	4820	19.0684	R1b1a1b1a1	P310/PF6546/S129	Pars petrosa right	1	1240k	UDG-half	ds	haploid	13.368	352271	0.375497	186891	0.0805	0.108	-0.005351	0.0022	293	ANGSD_Xchrom_contamination_males_MoM_Method2_new_llh
2045-2	LEU065.A0101.TF1.1	09/100-1737 unter Pl. 1, Befund 2045; Ind. 2	Germany_Unetice_LEU	Central Germany Early Bronze Age	Unetice	Early Bronze Age	LEU064, LEU025, LEU056, LEU032, LEU040	First, Third, First, Second, Second	Parent-offspring, Cousin, Siblings, Avuncular, Avuncular		LEU	Germany	Sömmerda, Thuringia	Leubingen	512062010	111834550	MAMS: 34794	3687	23	2061	2142	1980	C14		XY	m (?)	adult, 20-30 yo	H7b	39237	175.532	R1b1a1b1a1a	L151/PF6542	Pars petrosa right	1	1240k	UDG-half	ds	haploid	9.161	685094	1.08423	359164	0.1011	0.1239	-0.001691	0.0019	1595	ANGSD_Xchrom_contamination_males_MoM_Method2_new_llh
2047	LEU032.A0101.TF1.1	09/100-1748, Befund 2047	Germany_Unetice_LEU	Central Germany Early Bronze Age	Unetice	Early Bronze Age	LEU064, LEU056, LEU065, LEU040	Second, First, Second, First	Grandparent-grandchild, Parent-offspring, Avencular, Siblings		LEU	Germany	Sömmerda, Thuringia	Leubingen	512062010	111834550	-	-		-	-	-	-		XX	undet.	Infans II, 9-10 yo	I1a1	14638	59.2758	-	-	Pars petrosa right	1	1240k	UDG-half	ds	haploid	4.571	367400	0.392848	196609	0.0551	0.0609	0.237712	0.0226	1124	ANGSD_Xchrom_contamination_males_MoM_Method2_new_llh
2088	LEU027.A0101.TF1.1	09/100-1773, Befund 2088	Germany_Unetice_LEU	Central Germany Early Bronze Age	Unetice	Early Bronze Age					LEU	Germany	Sömmerda, Thuringia	Leubingen	512062010	111834550	MAMS: 43536	3554	21	1917	1961	1873	C14		XY	f (?)	adult, 18-20 yo	K1a+195	35615	163.847	R1a1a1b1	PF6217/S339/Z283	Pars petrosa right	1	1240k	UDG-half	ds	haploid	11.946	769048	1.45464	406452	0.0671	0.0821	0.006596	0.0031	2440	ANGSD_Xchrom_contamination_males_MoM_Method2_new_llh
2169	LEU056.A0101.TF1.1	09/100-1802, Befund 2169	Germany_Unetice_LEU	Central Germany Early Bronze Age	Unetice	Early Bronze Age	LEU064, LEU025, LEU065, LEU032, LEU040	First, Third, First, First, First	Parent-offspring, Cousin, Siblings, Parent-offspring, Parent-offspring		LEU	Germany	Sömmerda, Thuringia	Leubingen	512062010	111834550	-	-	-	-	-	-	-		XY	m (?)	adult, 25-30 yo	H7b	15725	63.6675	R1b1a1b1a1a2b1	L2/S139	Pars petrosa right	1	1240k	UDG-half	ds	haploid	4.23	479998	1.23108	254642	0.0822	0.11	-0.002493	0.001	664	ANGSD_Xchrom_contamination_males_MoM_Method2_new_llh
2219	LEU015.A0101.TF1.1	09/100-1807, Befund 2219	Germany_Unetice_LEU	Central Germany Early Bronze Age	Unetice	Early Bronze Age					LEU	Germany	Sömmerda, Thuringia	Leubingen	512062010	111834550	MAMS: 43537	3686	21	2061-05-01	2141	1982	C14		XY	undet.	Infans II, 10-12 yo	H10e	9175	33.7247	R1b1a1b1a1a2b1	L2/S139	Pars petrosa left	1	1240k	UDG-half	ds	haploid	18.68	620286	0.83872	324659	0.069	0.0876	0.002404	0.0034	1180	ANGSD_Xchrom_contamination_males_MoM_Method2_new_llh
2220	LEU016.A0101.TF1.1	09/100-1808, Befund 2220	Germany_Unetice_LEU	Central Germany Early Bronze Age	Unetice	Early Bronze Age					LEU	Germany	Sömmerda, Thuringia	Leubingen	512062010	111834550	MAMS: 43538	3693	21	2087	2189	1985	C14		XX	f (?)	adult, 26-30 yo	I2	27935	118.615	-	-	Pars petrosa left	1	1240k	UDG-half	ds	haploid	8.438	696428	1.09577	366678	0.0947	0.1159	0.262383	0.0118	4602	ANGSD_Xchrom_contamination_males_MoM_Method2_new_llh
2221	LEU046.A0101.TF1.1	09/100-1809, Befund 2221	Germany_Unetice_LEU	Central Germany Early Bronze Age	Unetice	Early Bronze Age	LEU017	First	Parent-offspring		LEU	Germany	Sömmerda, Thuringia	Leubingen	512062010	111834550	-	-		-	-	-	-		XX	undet.	Infans I, 4-5 yo	U5a2c	63550	307.716	-	-	Pars petrosa left	1	1240k	UDG-half	ds	haploid	9.429	745051	1.30354	395141	0.0678	0.0909	0.289591	0.011	5520	ANGSD_Xchrom_contamination_males_MoM_Method2_new_llh
2222	LEU017.A0101.TF1.1	09/100-1810, Befund 2222	Germany_Unetice_LEU	Central Germany Early Bronze Age	Unetice	Early Bronze Age	LEU046	First	Parent-offspring		LEU	Germany	Sömmerda, Thuringia	Leubingen	512062010	111834550	-	-		-	-	-	-		XY	m (?)	adult, 26-30 yo	J2b1a	28340	121.181	R1a1a1b1a2	S466/Z280	Pars petrosa right	1	1240k	UDG-half	ds	haploid	8.234	629555	0.854658	332281	0.0624	0.0899	0.002845	0.0032	1288	ANGSD_Xchrom_contamination_males_MoM_Method2_new_llh
2223	LEU018.A0101.TF1.1	09/100-1811, Befund 2223	Germany_Unetice_LEU	Central Germany Early Bronze Age	Unetice	Early Bronze Age	LEU013, LEU010, LEU008, LEU021	First, First, First, Second	Parent-offspring, Parent-offspring, Parent-offspring, Grandparent-grandchild		LEU	Germany	Sömmerda, Thuringia	Leubingen	512062010	111834550	-	-		-	-	-	-		XX	f (?)	adult, 30-35 yo	H1j3	22046	89.207	-	-	Pars petrosa right	1	1240k	UDG-half	ds	haploid	7.238	611750	0.870919	320263	0.103	0.1337	0.243915	0.0137	3151	ANGSD_Xchrom_contamination_males_MoM_Method2_new_llh
2224	LEU057.A0101.TF1.1	09/100-1812, Befund 2224	Germany_Unetice_LEU	Central Germany Early Bronze Age	Unetice	Early Bronze Age					LEU	Germany	Sömmerda, Thuringia	Leubingen	512062010	111834550	MAMS: 43539	3679	21	2059	2138	1980	C14		XX	f (?)	mature, 44 yo	U5a1b	13817	56.344	-	-	Pars petrosa left	1	1240k	UDG-half	ds	haploid	6.872	588876	0.591966	314133	0.0837	0.1186	0.264313	0.0143	3150	ANGSD_Xchrom_contamination_males_MoM_Method2_new_llh
2237	LEU040.A0101.TF1.1	09/100-1813, Befund 2237	Germany_Unetice_LEU	Central Germany Early Bronze Age	Unetice	Early Bronze Age	LEU064, LEU056, LEU065, LEU032	Second, First, Second, First	Grandparent-grandchild, Parent-offspring, Avuncular, Siblings		LEU	Germany	Sömmerda, Thuringia	Leubingen	512062010	111834550	-	-		-	-	-	-		XY	undet.	Infans I, 2-3 yo	I1a1	11716	48.7722	R1b1a1b1a1a	L151/PF6542	Pars petrosa right	1	1240k	UDG-half	ds	haploid	6.86	603115	0.884682	317842	0.0602	0.0866	0.005032	0.0038	1218	ANGSD_Xchrom_contamination_males_MoM_Method2_new_llh
2242	LEU058.A0101.TF1.1	09/100-1815, Befund 2242	Germany_Unetice_LEU	Central Germany Early Bronze Age	Unetice	Early Bronze Age					LEU	Germany	Sömmerda, Thuringia	Leubingen	512062010	111834550	MAMS: 34796	3717	22	2116	2197	2035	C14		XX	f (?)	adult, 30-40 yo	K1b2a	24987	105.57	-	-	Pars petrosa right	1	1240k	UDG-half	ds	haploid	7.154	627100	0.842381	333402	0.0828	0.111	0.233838	0.0126	3654	ANGSD_Xchrom_contamination_males_MoM_Method2_new_llh
2243	LEU031.A0101.TF1.1	09/100-1816, Befund 2243	Germany_Unetice_LEU	Central Germany Early Bronze Age	Unetice	Early Bronze Age	LEU050, LEU034, LEU009	First, Second, Second	Parent-offspring, Half-siblings, Half-siblings		LEU	Germany	Sömmerda, Thuringia	Leubingen	512062010	111834550	MAMS: 43529	3664	21	2048	2135	1961	C14		XY	m (?)	adult, 35-39 yo	T2b11	22845	99.5188	R1a1a1b~	PF6162/S224/V1754/Z645	Pars petrosa left	1	1240k	UDG-half	ds	haploid	5.014	480574	0.60205	256233	0.0778	0.1127	0.00508	0.0053	729	ANGSD_Xchrom_contamination_males_MoM_Method2_new_llh
2244	LEU033.A0101.TF1.1	09/100-1817, Befund 2244	Germany_Unetice_LEU	Central Germany Early Bronze Age	Unetice	Early Bronze Age					LEU	Germany	Sömmerda, Thuringia	Leubingen	512062010	111834550	-	-		-	-	-	-		XY	m (?)	early adult, 17-18 yo	-	408	3.28928	R1a1a1~	M417	Pars petrosa right	1	1240k	UDG-half	ds	haploid	2.458	101478	0.0878247	54039	0.0767	0.0952	0.235849	0.2391	15	ANGSD_Xchrom_contamination_males_MoM_Method2_new_llh
2247	LEU034.A0101.TF1.1	09/100-1818, Befund 2247	Germany_Unetice_LEU	Central Germany Early Bronze Age	Unetice	Early Bronze Age	LEU031, LEU009, LEU013, LEU010, LEU008, LEU011	Second, First, Second, Second, Second, Second	Half-siblings, Siblings, Avuncular, Avuncular, Avuncular, Avuncular		LEU	Germany	Sömmerda, Thuringia	Leubingen	512062010	111834550	-	-		-	-	-	-		XY	m (?)	adult, 27-30 yo	U5a1b1	2954	11.6607	R1a1~	M459/PF6235	Pars petrosa left	1	1240k	UDG-half	ds	haploid	4.829	101559	0.0883048	53867	0.0471	0.0566	NA	NA	17	ANGSD_Xchrom_contamination_males_MoM_Method2_new_llh
2565	LEU041.A0101.TF1.1	09/100-1822, Befund 2565	Germany_Unetice_LEU	Central Germany Early Bronze Age	Unetice	Early Bronze Age					LEU	Germany	Sömmerda, Thuringia	Leubingen	512062010	111834550	MAMS: 43532	3716	21	2115-05-01	2196	2035	C14		XY	f (?)	juvenil, 15-17 yo	U5a1a1+16362	43858	203.969	R1b1a1b1a1a2b1	L2/S139	Pars petrosa right	1	1240k	UDG-half	ds	haploid	13.266	857255	1.85115	447606	0.0858	0.1045	0.004571	0.0025	3416	ANGSD_Xchrom_contamination_males_MoM_Method2_new_llh
5281	LEU037.A0101.TF1.1	09/100-3785, Befund 5281	Germany_Unetice_LEU	Central Germany Early Bronze Age	Unetice	Early Bronze Age					LEU	Germany	Sömmerda, Thuringia	Leubingen	512062010	111834550	-	-		-	-	-	-		XX	undet.	neonatal, 0-6 month old	U4b	4551	15.6369	-	-	Pars petrosa left	1	1240k	UDG-half	ds	haploid	10.042	92647	0.0799951	49113	0.0733	0.0705	0.10826	0.0765	55	ANGSD_Xchrom_contamination_males_MoM_Method2_new_llh
Leubingen II
81	LEU059.A0101.TF1.1	10/111-22, Befund 81	Germany_Unetice_LEU	Central Germany Early Bronze Age	Unetice	Early Bronze Age	LEU044, LEU060, LEU061	Second, Second, Third	Avuncular, Avuncular, Cousin/Greataunt-Greatnephew		LEU	Germany	Sömmerda, Thuringia	Leubingen	512062010	111834550	MAMS: 34797	3591	22	1955	2021	1889	C14		XX	undet.	infans I (0-7)	H2b	34133	163.844	-	-	Pars petrosa left	1	1240k	UDG-half	ds	haploid	10.803	736948	0.916612	391132	0.0638	0.0835	0.264252	0.0107	5675	ANGSD_Xchrom_contamination_males_MoM_Method2_new_llh
142	LEU044.A0101.TF1.1	10/111-37, Befund 142	Germany_Unetice_LEU	Central Germany Early Bronze Age	Unetice	Early Bronze Age	LEU060, LEU061, LEU059	First, First, Second	Siblings, Parent-offspring, Avuncular/Siblings, Parent-offspring, Grandparent-grandchild		LEU	Germany	Sömmerda, Thuringia	Leubingen	512062010	111834550	-	-		-	-	-	-		XX	undet.	adult, 20-40 yo	T2b	17497	74.4758	-	-	Pars petrosa left	1	1240k	UDG-half	ds	haploid	8.758	602420	0.808407	320821	0.056	0.0828	0.268839	0.0145	3193	ANGSD_Xchrom_contamination_males_MoM_Method2_new_llh
201-1	LEU060.A0101.TF1.1	10/111-57, Befund 201; Ind. 1	Germany_Unetice_LEU	Central Germany Early Bronze Age	Unetice	Early Bronze Age	LEU044, LEU061, LEU059	First, Second, Second	Siblings, Avuncular, Avuncular		LEU	Germany	Sömmerda, Thuringia	Leubingen	512062010	111834550	MAMS: 34798	3603	22	1961-05-01	2024	1899	C14		XY	undet.	adult, 20-40 yo	T2b	38530	177.386	R1b1a1b1a1a2b1	L2/S139	Tooth 38	1	1240k	UDG-half	ds	haploid	7.873	622591	1.30622	327321	0.096	0.1102	0.004942	0.0041	1220	ANGSD_Xchrom_contamination_males_MoM_Method2_new_llh
201-2	LEU039.A0101.TF1.1	10/111-56, Befund 201; Ind. 2	Germany_Unetice_LEU	Central Germany Early Bronze Age	Unetice	Early Bronze Age					LEU	Germany	Sömmerda, Thuringia	Leubingen	512062010	111834550	-	-	-	-	-	-	-		XX	undet.	?	V7	38626	175.289	-	-	Pars petrosa right	1	1240k	UDG-half	ds	haploid	12.372	820871	1.7734	437213	0.0863	0.104	0.288004	0.0098	7181	ANGSD_Xchrom_contamination_males_MoM_Method2_new_llh
203	LEU061.A0101.TF1.1	10/111-62, Befund 203	Germany_Unetice_LEU	Central Germany Early Bronze Age	Unetice	Early Bronze Age	LEU044, LEU060, LEU059	First, Second, Third	Parent-offspring, Avuncular, Cousin/Greataunt-Greatnephew		LEU	Germany	Sömmerda, Thuringia	Leubingen	512062010	111834550	-	-	-	-	-	-	-		XY	undet.	infans I-II	T2b	17740	78.8247	I2a2a	PF6915	Pars petrosa left	1	1240k	UDG-half	ds	haploid	5.483	499698	0.865938	265687	0.052	0.0679	0.008737	0.007	724	ANGSD_Xchrom_contamination_males_MoM_Method2_new_llh
[truncated: 16 more columns]

## Sheet: B. Archeological data
Reconstructed Pedigree	Archeological Feature	Sample	Individual	Únětice Culture Characteristics	Type of Burial	Number of buried Individuals / Archeological relations	Physical Anthropology (Age) (according to B. Heußner - Leubingen I, G. Brose, T. Hunold - Leubingen II)	Genetic Sex Det.	Position in the Core Area / to the Core Area	Orientation	Side Position	View to	Grave Construction	Grave Shape	Length of the Grave Pit (m), Pl. 1	Width of the Grave Pit (m), Pl. 1	Depth of the Grave Pit (m), Pl. 1	Grave goods: Ceramic Vessels (types according Zich 1996)	Grave goods: Copper (types according Zich 1996)	Grave goods: Silex (type according Zich 1996)	Grave goods: Rock Artefacts (types according Zich 1996)	Grave goods: Food Offering	Grave goods: Bone artefacts (types according Zich 1996)	Grave goods: Molluscs (type according Zich 1996)		Typochronological Position after Zich (1996)	Chronological relevant Types after Schwarz (2021)	Typochronological Position after Schwarz (2021)	14C-Dates	Disturbances
Leubingen I
C	826	LEU021.A0101.TF1.1		burial custom	regular grave	single burial	mature, 45-50 a, M	XY	outside (ca. 82 m SE)	SSE-NNW	right	NE	flat grave	rounded-rectangular	1.75	1.4	0.26								shards
	929	LEU036.A0101.TF1.1		grave goods, burial custom, 14C	regular grave	single burial	mature, 50-60 a, F(?)	XX	outside (ca. 111 m E)	SSW-NNE	right	E	flat grave		1.3	0.7	0.15	2: cup 2G5, cup 2G8		2: thermal debris(?), flake(?)						phase(s) (1)2(3)	t1b / t1	AK 1b / AK 1	MAMS-43530: 3709±21; δ13C ?; cal BC (1σ) 2139 (16.2%) 2120, 2095 (52.0%) 2041, cal BC (2σ) 2196 (7.9%) 2171, 2146 (87.5%) 2031
	1380	LEU038.A0101.TF1.1		burial custom, 14C, accompanying findings	"settlement burial"	pit	adult, F(?)	XX	outside (ca. 30 m SE)	disarticulated	disarticulated	disarticulated	secondary depot	irregular	[1,30]	[1,20]	[?]												MAMS-43531: 3710±21; δ13C ?; cal BC (1σ) 2139 (16.2%) 2120, 2095 (52.0%) 2041, cal BC (2σ) 2196 (8.6%) 2171, 2146 (86.8%) 2032
	1776	LEU007.A0101.TF1.1		burial custom, 14C	regular grave	single burial	early adult, 18-19 a, F(?)	XY	outside (ca. 67 m NE)	S-N	right	E	flat grave	rounded-rectangular	1.35	0.75	0.6												MAMS-43533: 3516±21; δ13C ?; cal BC (1σ) 1889 (15.4%) 1871, 1845 (29.3%) 1811, 1804 (23.4%) 1776, cal BC (2σ) 1911 (95.4%) 1766
	1794	LEU063.A0101.TF1.1		burial custom, position in a small burial ground	regular grave	single burial	mature, M(?)	XX	outside (ca. 107 m NE)	SE-NW	right	NE	flat grave	rectangular	1.61	1.18	0.28			1: flake(?)
	1849	LEU023.A0101.TF1.1		location near EBA graves, 14C	regular grave	single burial	early adult, 18-20 a, F(?)	XX	outside (ca. 129 m NE)	N-S	right	WSW	flat grave	oval	0.9	0.6													MAMS-43535: 3692±21 BP; δ13C ?; cal BC (1σ) 2132 (46.0%) 2082, 2059 (22.2%) 2035, cal BC (2σ) 2188 (0.5%) 2184 u. 2142 (94.1%) 2022, 1991 (0.9%) 1985	superimposed by f. 1795
C	2023	LEU008.A0101.TF1.1		burial custom, position in the cemetery	regular grave	single burial	mature , >50 a, M(?)	XY	core area (S)	SSE-NNW	right	NNE	flat grave	rounded-rectangular	1.2	0.8	0.09
	2024	/ DNA	? (under Pl. 1, teeth only)	grave goods, burial custom, 14C, position in the cemetery	regular grave	multiple burial	?		core area (SW)	disturbed	disturbed	?	grave with stone (SE)	rounded-rectangular	1.92	1.1	0.58	1: (small) beaker 7H1							shards	phase (3)	ZBe1	AK 1 (Zbe similar shape)		strong disturbances
C		LEU009.A0101.TF1.1	2 (under Pl. 2)				adult, 26-27 a, M (?)	XY
C		LEU010.A0101.TF1.1	1 (under Pl. 2)				mature , >50 a, M (?)	XY																					MAMS-34787: 3684±22 BP; δ13C -16.4‰; cal BC (1σ) 2132 (45.8%) 2085, 2057 (22.4%) 2032, cal BC (2σ) 2140 (91.7%) 2016, 1996 (3.7%) 1980; rib
		/ DNA	3 (under Pl. 2)				infans II, 8-12 a, ?																						MAMS-34788: 3633±24 BP; δ13C -27.5‰; cal BC (1σ) 2027 (68.2%) 1960, cal BC (2σ) 2121 (6.4%) 2094, 2042 (89.0%) 1923; rib
C	2025	LEU011.A0101.TF1.1		grave goods, burial custom, 14C, position in the cemetery	regular grave	single burial	adult , 26-30 a, M(?)	XY	core area (S)	SSE-NNW	right	NE	flat grave	rounded-rectangular	1.62	1.09	0.4	2: cup 2G5, bowl with ledge handles 4G				1: Scapula (sheep / goat)				phase(s) 2(3)	t1(b)/t2a / ZSa (1:2,5)	AK 1(b)-2a / AK 1b	MAMS-34789: 3673±26 BP; δ13C -24.3‰; cal BC (1σ) 2132 (39.0%) 2085 u. 2056 (25.3%) 2022, 1991 (3.9%) 1984, cal BC (2σ) 2139 (95.4%) 1966; rib
B	2026	LEU012.A0101.TF1.1	1	grave goods, burial custom, position in the cemetery	regular grave	Doppelbestattung	infans II, 10-11 a, ?	XY	core area (central W)	S-N(?)	?	?	grave with stone (W)	langoval-rechteckig	2.15	0.75	0.26	2: cup 2G5, bowl 5C1							shards	phases 1-2	t1(b)/t2a / Sa	AK 1(b)/-2a / AK 1-2		disturbance caused by plowing
		/ DNA	2				juvenile, 16-17 a, F(?)			SSW-NNE	right	E
B	2027	LEU029.A0101.TF1.1	1	grave goods, burial custom, position in the cemetery	regular grave	double burial ("Etagengrab" with time gap)	mature, 45-50 a, F(?)	XX	core area (central)	S-N	right	E	flat grave	rectangular	1.5	0.86	0.32	2: beaker 8A2, beaker 7A1(?)								phases 1-2	Be / OBe1.1 (QBe1.1)	AK (1) / AK 1
B		LEU025.A0101.TF1.1	2				adult, 20-30 a, F(?)	XY		S-N	right	NE
A	2029	LEU026.A0101.TF1.1 and LEU051.A0101.TF1.1	1	grave goods, burial custom, position in the cemetery	regular grave	double burial ("Etagengrab" with time gap)	infans II, 9-10 a, ?	XY	core area (central)	SSE-NNW	right	NE	flat grave	irregular	1.16	0.78	0.12	2: cup 2G7, bowl 4A1				1: Scapula (sheep / goat)				phase(s) 2(3)	t1 / Zsa1	AK 1 / AK 1
A		LEU052.A0101.TF1.1	2				infans I, 5-6 a, ?	XX		SSE-NNW	right	?						1: cup 2G6									t1b-2	AK 1b-AK2a
C	2032	LEU013.A0101.TF1.1	1	grave goods, burial custom, 14C, position in the cemetery	regular grave	triple burial (with time gap)	infans II, 11-13 a, ?	XX	core area (central)	SSE-NNW	right	E	grave with stone (W)	irregular-rectangular	2.1	1.04	0.32	2: cup 2G8 / bowl(?)								phase 2	t1	AK (Únětice culture) 1 / *	MAMS-34790: 3750±22 BP; δ13C -14.9‰; cal BC (1σ) 2201 (68.2%) 2137, cal BC (2σ) 2275 (3.8%) 2256, 2210 (76.8%) 2124, 2091 (14.9%) 2044; rib
A		LEU014.A0101.TF1.1	2				mature, 48 a, F(?)	XX		SSE-NNW	right	ENE						1: beaker 7A1									OBe1.1 (QBe1.1)	AK 1	MAMS-34791: 3730±17 BP; δ13C -18.7‰; cal BC (1σ) 2196 (24.5%) 2171, 2146 (14.7%) 2131, 2085 (29.0%) 2052, cal BC (2σ) 2200 (55.8%) 2120, 2095 (39.6%) 2041; rib
A		LEU053.A0101.TF1.1	3				mature, 45-50 a, M(?)	XY		SSE-NNW	right	?																	MAMS-34792: 3640±28 BP; δ13C -22.8‰; cal BC (1σ) 2035 (68.2%) 1952, cal BC (2σ) 2132 (14,6%) 2086, 2051 (80,8%) 1923; rib
	2033	/ DNA	1	grave goods, burial custom, 14C, position in the cemetery	regular grave	double burial	juvenile-adult, M(?)		core area (central)	S-N	right	E	flat grave	irregular-rectangular	1.76	1.02	0.18	3: cup 2G11 / cup 2I1 (aff. A) / jug 6D1								phases 1-2(3)	t1b / t1 / Ka1	AK 1b / AK 1 / AK 1		secondary opening of grave
C		LEU050.A0101.TF1.1	2				early adult, 18-20 a, F(?)	XX		S-N	right	?							greenish coloration of the right temporal bone										MAMS-34793: 3725±23 BP; δ13C -17.5‰; cal BC (1σ) 2195 (17.0%) 2172, 2146 (14.9%) 2126, 2090 (36.3%) 2045, cal BC (2σ) 2201 (49.4%) 2111, 2105 (46.0%) 2036; rib
A	2038	LEU055.A0101.TF1.1	1	grave goods, burial custom, position in the cemetery	regular grave	double burial	infans I, 5-7 a, ?	XY	core area (central N)	S-N	right	ENE	flat grave	irregular-rectangular	1.23	0.82	0.28	1: cup 2G6					3: perforated canine teeth of canids 52, pres. all Ind. 1			phases 2-3	t1b	AK 1b		heavily disturbed
A		LEU024.A0101.TF1.1	2				infans I, 6-7 a, ?	XY		disturbed	disturbed	?							greenish coloration of the left temporal bone
A	2039	LEU030.A0101.TF1.1		grave goods, burial custom, position in the cemetery	regular grave	single burial	early adult, 20-25 a, F(?)	XX	core area (central N)	S-N	right	E	grave with stone (NE)	irregular-rectangular	1.23	0.65	0.13	4: cup 2A(?), cup 2G5, cup 2G5(?), cup 2G8	1: simple wire ring 42A							phase(s) (1)2(3)	t1 / t1(b) / t1(2a) / t1(2a) / t1b	AK 1 / AK 1-(2a) / AK 1-(2a) / AK1b		disturbed by feature 2040 (pit)
	2044	LEU035.A0101.TF1.1	1	grave goods, burial custom, 14C, position in the cemetery	secondary burial	secondary double burial(?)	adult, ca. 38 a, M(?)	XX	core area (NE)	disarticulated	disarticulated	disarticulated	secondary depot	diffuse	[1,20]	[0,67]	[?]	1: bottom part of a spherical vessel								phases (1-3)	*	*	MAMS-34794: 3687±23 BP; δ13C -20.3‰; cal BC (1σ) 2133 (45.1%) 2082, 2060 (23.1%) 2032, cal BC (2σ) 2142 (92.2%) 2016, 1996 (3.2%) 1980; rib
			2				mature, >50 a, M(?)	XX
B	2045	LEU064.A0101.TF1.1	1	grave goods, burial custom, 14C, position in the cemetery	regular grave	double burial (with a clear time gap)	mature, ca. 50 a, F(?)	XY	core area (NO)	SSE-NNW	right	ENE	grave with stone (cist)	rectangular	1.8	1.04	0.4	2: bowl 5A4, bowl(?)						1: double perforated shell disc 53	"fossil stone"	phase(s) (1)2	Sa / *	AK 1 / *	MAMS-34795: 3678±24 BP; δ13C -20.7‰; cal BC (1σ) 2132 (43.4%) 2084, 2058 (24.8%) 2027, cal BC (2σ) 2140 (87.6%) 2009, 2002 (7.8%) 1977; rib
B		LEU065.A0101.TF1.1	2				adult, 20->30 a M(?)	XY		disarticulated	disarticulated	disarticulated
B	2047	LEU032.A0101.TF1.1		burial custom, position in the cemetery	regular grave	single burial	infans II, 9-10 a, ?	XX	core area (NE)	SSE-NNW	right	ESE	flat grave	irregular-oval	1.18	0.87	0.15
	2088	LEU027.A0101.TF1.1		14C, location near the cemetery	"settlement burial"	pit	early adult, 18-20 a, F(?)	XY	outside (ca. 26 m SW)	E-W	right	N	pit	irregular	[1,55]	[1,12]	[0,10]												MAMS-43536: 3554±21 BP; δ13C ?; cal BC (1σ) 1934 (68.2%) 1884, cal BC (2σ) 1961 (82.8%) 1873, 1845 (7.8%) 1814, 1801 (4.8%) 1778
B	2169	LEU056.A0101.TF1.1		grave goods, burial custom, position in the cemetery	regular grave	single burial	adult, 25-30 a, M(?)	XY	core area (NE)	SSE-NNW	right	NE	flat grave	irregular	1.32	1.2	0.32	1: cup 2G6		1: triangular arrowhead with concave base 63			2: pin 50A, awl 51		shards and animal bones	phases (1)2-3	t2a / SiP / Bony needle Zich 50A	AK 2a / AK 1 / AK 1b-2b(3a)		small mammal bioturbation
	2219	LEU015.A0101.TF1.1		burial custom, 14C, position in the cemetery	regular grave	single burial	infans II, 10-12 a, ?	XY	core area (E)	SSE-NNW	right	ENE	flat grave	irregular-oval	1.08	1.04	0.25												MAMS-43537: 3686±21 BP; δ13C ?; cal BC (1σ) 2131 (46.4%) 2085, 2056 (21.8%) 2033, cal BC (2σ) 2141 (92.8%) 2018, 1995 (2.6%) 1982	small mammal bioturbation
	2220	LEU016.A0101.TF1.1		burial custom, 14C, position in the cemetery	regular grave	single burial	adult, 26-30 a, F(?)	XX	core area (E)	SSE-NNW	right	NE	flat grave	irregular-rectangular	1.16	0.72	0.32								shard				MAMS-43538: 3693±21 BP; δ13C ?; cal BC (1σ) 2133 (45.9%) 2081, 2060 (22.3%) 2036, cal BC (2σ) 2189 (0.9%) 2183, 2142 (94.1%) 2023, 1989 (0.5%) 1985	small mammal bioturbation
D	2221	LEU046.A0101.TF1.1		burial custom, position in the cemetery	regular grave	single burial	infans I, 4-5 a, ?	XX	core area (SE)	SSE-NNW	right	ENE	flat grave	oval	0.84	0.6	0.38
D	2222	LEU017.A0101.TF1.1		burial custom, position in the cemetery	regular grave	single burial	adult, 26-30 a, M(?)	XY	core area (SE)	SSE-NNW	right	E	flat grave	irregular	1.65	?	0.52													small mammal bioturbation
C	2223	LEU018.A0101.TF1.1		grave goods, burial custom, position in the cemetery	regular grave	single burial	adult, 30-35 a, F(?)	XX	core area (S)	S-N	right	ESE	grave with stone (SW)	irregular-oval	1.86	1.24	0.38	1: beaker 7A1 (aff. 7C4)				1: Scapula (sheep / goat)				phases 1-2	OBe1.1 (QBe1.1)	AK 1		small mammal bioturbation
	2224	LEU057.A0101.TF1.1		grave goods, burial custom, 14C, position in the cemetery	regular grave	single burial	mature, 44 a, F(?)	XX	core area (S)	SSE-NNW	right	ENE	flat grave	irregular-oval	2.15	0.96	0.23	2: cup 2G6, cup 2G6(?)	1: simple wire ring 42A (half turned over)			1: Scapula (sheep / goat)				phases 2-3	t1b/t2a/t2b / t1b/t2a/t2b	AK 1b-AK 2 / AK 1b-AK 2	MAMS-43539: 3679±21 BP; δ13C ?; cal BC (1σ) 2131 (46.4%) 2085, 2052 (21.8%) 2028, cal BC (2σ) 2138 (90.3%) 2016, 1996 (5.1%) 1980	small mammal bioturbation
B	2237	LEU040.A0101.TF1.1		grave good, burial custom, position in the cemetery	regular grave	single burial	infans I, 2-3 a, ?	XY	core area (N)	SSE-NNW	right	ENE	flat grave	irregular-oval	0.98	0.63	0.27	1: beaker similar 8C2/8K/8M(?) or flagon(?)								phase(s) 1(2)	(Be [od. kr])	(AK 1-3a)		heavily disturbed
	2242	LEU058.A0101.TF1.1		grave goods, burial custom, 14C, position in the cemetery	regular grave	single burial	adult, 30-40 a, F(?)	XX	core area (NW)	SSE-NNW	right	ENE	flat grave	irregular-rectangular	2.02	1.24	0.5	3: flagon 6G3 / beaker 7A1 / pot 14A1	2: spiral wire rings 42B (D ca. 4 cm)				1: (small) perforated bone disc 53			phases 2-3(5)	Kr1 / OBe1.1 (QBe1.1) / *	AK 1 / AK 1 / AK 1b-2b	MAMS-34796: 3717±22 BP; δ13C -18.8‰; cal BC (1σ) 2190 (6.1%) 2181, 2142 (15.5%) 2123, 2092 (46.5%) 2043, cal BC (2σ) 2197 (14.6%) 2168, 2149 (80.8%) 2035; rib
C	2243	LEU031.A0101.TF1.1		burial custom, 14C, position in the cemetery	regular grave	single burial	adult, 35-39 a, M(?)	XY	core area (W)	S-N	right	ENE	flat grave	irregular-oval	1.75	1.4	0.48												MAMS-43529: 3664±21 BP; δ13C ?; cal BC (1σ) 2126 (30.8%) 2091, 2044 (25.5%) 2016, 1996 (11.9%) 1980, cal BC (2σ) 2135 (38.8%) 2079, 2063 (56.6%) 1961
	2244	LEU033.A0101.TF1.1		burial custom, position in the cemetery	regular grave	single burial	early adult, 17-18 a, M(?)	XY	core area (W)	S-N	right	NE	grave with stone (cover from four stone slabs)	irregular-oval	1.13	0.74	0.1
C	2247	LEU034.A0101.TF1.1		grave goods, burial custom, position in the cemetery	regular grave	single burial	adult, 27-30 a, M(?)	XY	core area (W)	S-N	right	E	flat grave	irregular-rectangular	2.36	2.08	0.34	2: cup 2G7, (partial) storage vessel 20(C?)								phase 2	kbT1b / Ge	AK 1b / AK
	2565	LEU041.A0101.TF1.1		grave goods, burial custom, 14C, position in the cemetery	regular grave	single burial	juvenile, 15-17 a, F(?)	XY	core area (E)	S-N	right	E	flat grave	oval	1.35	0.7	0.5				1: rubbing stone 66								MAMS-43532: 3716±21 BP; δ13C ?; cal BC (1σ) 2189 (4.7%) 2182, 2142 (16.2%) 2122, 2093 (47.3%) 2042, cal BC (2σ) 2196 (13.0%) 2170, 2147 (82.4%) 2035	small mammal bioturbation
	5281	LEU037.A0101.TF1.1		grave goods, burial custom	regular grave	single burial	neonatal, 0-0,5 a, ?	XX	outside (ca. 106 m E)	S-N	?	?	pithos burial (with stone)	irregular-oval	0.65	0.52	?	2: (partial) storage vessel 20, (partial) storage vessel 20								phases 2-4	Ge / Ge	AK		disturbed
Leubingen II
Leubingen II	81	LEU059.A0101.TF1.1		grave goods, burial custom, 14C, position in a small burial ground / settlement	regular grave	single burial / pit	infans I (0-7), ?	XX	outside (2,5 km NE)	S-N(?)	disarticulated	disarticulated	disturbed pithos burial(?)	irregular-circular	2.11	2.02	0.45	1: fragments of a storage vessel		1: flake				1: 1 shell fragment			*	AK	MAMS-34797: 3591±22 BP; δ13C -15.5‰; cal BC (1σ) 1973 (68.2%) 1906, cal BC (2σ) 2021 (13.1%) 1992, 1983 (82.3%) 1889	disturbed by EBA(?) pit
Leubingen II	142	LEU044.A0101.TF1.1		grave goods, burial custom, position in a small burial ground / settlement	regular grave	single burial	adult, 20-40 a, ?	XX	outside (2,5 km NE)	SE-NW	right	NE	flat grave	irregular-oval	2.12	1.65	0.3	1: fragments of a vessel						1: 1 shell fragment			*	AK
Leubingen II	201	LEU060.A0101.TF.1.1	1	grave goods, burial custom, position in a small burial ground / settlement	regular grave	double burial	adult, 20-40 a, ?	XY	outside (2,5 km NE)	S-N	right	ENE	flat grave	irregular-oval	1.05	0.88	0.42							1: 2 shell fragment	shards				Dat. MAMS-34798: 3603±22 BP; δ13C -18.5‰; cal BC (1σ) 2014 (13.5%) 1998, 1979 (54.7%) 1925, cal BC (2σ) 2024 (95.4%) 1899	small mammal bioturbation
		LEU039.A0101.TF1.1	2				?	XX	outside (2,5 km NE)	?
Leubingen II	203	LEU061.A0101.TF.1.1		grave goods, burial custom, position in a small burial ground / settlement	regular grave	single burial	infans I-II, ?	XY	outside (2,5 km NE)	S-N	right	E	flat grave	oval	0.9	0.8	0.2				2: axe 61B, rubbing stone 66
Uncertain individuals and individuals without DNA
	1755	/ DNA		grave goods, burial custom	regular grave	single burial	adult, M(?)		outside (ca. 31 m E)	SSE-NNW	right	NE	flat grave	rounded-rectangular	1.46	0.96	0.38						1: awl 51	1: 2 shell fragments	shards
	2022	/ DNA		grave goods, burial custom, position in the cemetery	regular grave	single burial	adult, ?		core area (SW)	S-N	right	?	flat grave	irregular	1.55	0.82	0.26	1: cup or flagon								phases 1-3	*	*		small mammal bioturbation, feature is cut
	2043	/ DNA		burial custom, position in the cemetery	regular grave	single burial	adult, 35-39 a, F(?)		core area (central)	S-N	right	?	flat grave	irregular-rectangular	1.23	0.7	0.07													small mammal bioturbation, feature is cut
	2049	/ DNA		? - location near EBA graves	regular grave	single burial	adult, F(?)		outside (ca. 31 m NE)	SSW-NNE	?	?	flat grave	irregular-oval	1.36	0.83	0.12													small mammal bioturbation, feature is cut
	2171	/ DNA		grave good, burial custom, position in the cemetery	regular grave	single burial	adult, 25-30 a, M(?)		core area (NE)	S-N	right	?	flat grave	oval	1.6	?	0.14						1: pin 50A							cut by f. 77 of the Late Bronze Age
	2240	/ DNA		grave goods, burial custom, position in the cemetery	regular grave	single burial	infans I, 6-7 a, ?		core area (N)	S-N	right	E	flat grave	irregular	1.65	0.8	0.22	3: cup 2G1, bowl 4A1, beaker 7H2 (aff. 7M2)								phase(s) (1)2(3)	t1 / Zsa1b / ZBeM1 (1:3)	AK 1 / AK 1b / AK 1		strong disturbances
	2245	/ DNA		burial custom, position in the cemetery	regular grave	single burial	infans II, 7-10 a, ?		core area (W)	S-N	right	E	flat grave	irregular	1.05	0.95	0.12													small mammal bioturbation
	2253	/ DNA		burial custom, position in the cemetery	regular grave	single burial	mature, M(?)		core area (W)	S-N	right	E	flat grave	oval	1.43	0.78	0.23
	144	attribution to Unetice culture uncertain		grave goods, burial custom, position in a small burial ground / settlement	?	?	infans I, ca. 2 a, ? (according: Hunold)		outside (2,5 km NE)	?	?	?	?	irregular-circular	[1,21]	1.2	0.31				1: grooved hammer									disturbed by modern drainage
	351	attribution to Unetice culture uncertain		position in a EBA settlement	regular grave	single burial	adult		outside (2,5 km NE)	S-N	right	E	flat grave	?	?	?	?
	386	attribution to Unetice culture uncertain		? - accompanying findings	?	?	adult, F(?)		outside (ca. 121 m S)	disarticulated	disarticulated	disarticulated	?	?	[?]	[?]	[?]													strong disturbances
	597	attribution to Unetice culture uncertain		? - not clear	secondary burial	pit	adult, ?		outside (ca. 88 m S)	disarticulated	disarticulated	disarticulated	?	?	[?]	[?]	[?]
	797	attribution to Unetice culture uncertain		burial custom, position in a small burial ground	regular grave	single burial	infans I, 4-6 a, ?		outside (ca. 115 m ENE)	S-N	right	ENE	grave with stone (cover from five stone slabs)	irregular-oval	0.98	0.76	0.15													undefined disturbances
	1079	attribution to Unetice culture uncertain		? - accompanying findings	regular grave	single burial	infans I, 2-3 a, ?		outside (ca. 96 m SSE)	NW-SE	left	?	flat grave	irregular	0.74	0.62	?													small mammal bioturbation
	1150	attribution to Unetice culture uncertain		? - burial custom	regular grave	single burial	infans I, 3,5-4,5 a, ?		outside (110 m SSW)	SE-NW	right	?	flat grave	?	?	?	?													strong disturbances
	1354	attribution to Unetice culture uncertain		? - burial custom	regular grave	single burial	adult, M(?)		outside (73 m S)	S-N	right	?	flat grave	?	?	?	?
	1397	attribution to Unetice culture uncertain		position in a small burial ground	?	?	adult, ?		outside (ca. 107 m NE)	?	?	?	?	irregular-oval	[3,32]	[1,33]	[?]
	1792	attribution to Unetice culture uncertain		position in a small burial ground	regular grave	single burial	juvenile, 14-17 a, F(?)		outside (ca. 107 m NE)	SSE-NNW	right	?	flat grave	irregular-oval	2.45	1.45	0.08
	2035	attribution to Unetice culture uncertain	1	? - position in the cemetary	secondary burial	pit	adult, ?		core area (central)	disarticulated	disarticulated	disarticulated	secondary depot	irregular	[1,97]	[1,91]	[?]
		attribution to Unetice culture uncertain	2				adult, ?
	2067	attribution to Unetice culture uncertain		? - position near a small burial ground	"settlement burial"	pit	adult, F(?)		outside (ca. 117 m NE)	S-N	semi-sitting	W	pit	irregular-circular	[1,28]	[1,17]	[0,40]
	2081	attribution to Unetice culture uncertain		? - accompanying findings	secondary burial	pit	?		outside (ca. 63 m SW)	disarticulated	disarticulated	disarticulated	secondary depot	unregelmäßig-oval	[1,42]	[1,12]	[?]
	2104	attribution to Unetice culture uncertain		? - accompanying findings	secondary burial	pit	adult, M(?)		outside (ca. 41 m S)	disarticulated	disarticulated	disarticulated	secondary depot	irregular-circular	[0,92]	[0,81]	[?]
	2111	attribution to Unetice culture uncertain		? - accompanying findings	secondary burial	pit	adult, ?		outside (ca. 50 m SSW)	disarticulated	disarticulated	disarticulated	secondary depot	irregular-circular	[1,31]	[1,15]	[?]													f. 2111 cuts f. 2112
	2260	attribution to Unetice culture uncertain		position in the cemetary, accompanying findings	secondary burial	pit	adult, M(?)		core area (N)	disarticulated	disarticulated	disarticulated	secondary depot	irregular	[1,75]	[1,60]	[?]													f. 2260 cuts f. 2550 and touches f. 2236
	2686	attribution to Unetice culture uncertain		? - accompanying findings	secondary burial	pit	infans II, 10-12 a, M(?)		outside (ca. 102 m SW)	disarticulated	disarticulated	disarticulated	secondary depot	irregular	[1,40]	[1,30]	[0,20]
	3861	attribution to Unetice culture uncertain		? - burial custom	regular grave	single burial	infans I, 2-3 a, ?		outside (148 m SE)	SSW-NNE	right	E	flat grave	irregular-oval	0.65	0.6	0.12
	4118	attribution to Unetice culture uncertain		grave goods, burial custom	regular grave	single burial	early adult, 20-22 a, F(?)		outside (ca. 137 m ESE)	S-N	right	E	elaborated flat grave (with wooden construction?)	rectangular	1.75	1.25	0.8	1: bowl 4F (aff. 4B1)	1: copper fragments, possibly from a necklace 45(?)		1: stone with depression	1 (indeterminable)				phase(s) (1)(2)	ZSa1 (1:4)	AK 1		secondary opening
	5083	attribution to Unetice culture uncertain		? - burial custom	regular grave	single burial	infans I, 5,5-6,5 a, ?		outside (199 m SE)	SSE-NNW	right	?	flat grave	irregular-oval	0.82	0.42	0.1													small mammal bioturbation, feature is cut
	5269	attribution to Unetice culture uncertain		? - burial custom	regular grave	single burial	infans I, 3-4 a, ?		outside (95 m SE)	S-N	right	SSE	flat grave	irregular-oval	0.5	0.4	0.12
	5348	attribution to Unetice culture uncertain		burial custom, location near EBA graves	regular grave	single burial	adult		outside (ca. 109 m E)	SSE-NNW	right	ENE	flat grave	rectangular	1.53	0.94	0.3

## Sheet: C.Isotope Data
Archaeological ID	Lab ID	MA Analysis number	Sample Name	Site	Context	Object	Skeletal element	Species	87Sr / 86Sr	87Sr / 86Sr 2σ
826	LEU021	MA-205115	09/100-633	Leubingen	Vorg. 09/100; Bef. 826	Tooth	Sk Tooth 38	Human	0.70891	2e-05
929	LEU036	MA-205116	09/100-666	Leubingen	Vorg. 09/100; Bef. 929	Tooth	Sk Tooth 45	Human	0.7094	3e-05
1380	LEU038	MA-205117	09/100-1095	Leubingen	Vorg. 09/100; Bef. 1380	Tooth	Sk Tooth 28	Human	0.71018	2e-05
1776	LEU007	MA-205119	09/100-1530	Leubingen	Vorg. 09/100; Bef. 1776	Tooth	Sk Tooth 18	Human	0.70908	4e-05
1794	LEU063	MA-205120	09/100-1545	Leubingen	Vorg. 09/100; Bef. 1794	Tooth	SK Tooth 38	Human	0.70928	4e-05
1849	LEU023	MA-205121	09/100-1630	Leubingen	Vorg. 09/100; Bef. 1849	Tooth	Sk Tooth 18	Human	0.71134	2e-05
2023	LEU008	MA-205122	09/100-1697	Leubingen	Vorg. 09/100; Bef. 2023	Tooth	SK Tooth 47	Human	0.70914	2e-05
2024-4	LEU009	MA-205124	09/100-1702	Leubingen	Vorg. 09/100; Bef. 2024; Ind. 4	Tooth	SK Tooth 35	Human	0.70905	2e-05
2025	LEU011	MA-205126	09/100-1708	Leubingen	Vorg. 09/100; Bef. 2025	Tooth	SK Tooth 48	Human	0.7091	3e-05
2026	LEU012	MA-205127	09/100-1716	Leubingen	Vorg. 09/100; Bef. 2026	Tooth	SK Tooth 15	Human	0.70932	1e-05
2027-1	LEU029	MA-205128	09/100-1785	Leubingen	Vorg. 09/100; Bef. 2027; Ind. 1	Tooth	SK Tooth 48	Human	0.70942	2e-05
2027-2	LEU025	MA-205129	09/100-1786	Leubingen	Vorg. 09/100; Bef. 2027; Ind. 2	Tooth	SK Tooth 28	Human	0.70895	2e-05
2029-1	LEU026	MA-205130	09/100-1788	Leubingen	Vorg. 09/100; Bef. 2029; Ind. 1	Tooth	SK Tooth 46	Human	0.70905	2e-05
2032-1	LEU013	MA-205131	09/100-1792	Leubingen	Vorg. 09/100; Bef. 2032; Ind. 1	Tooth	SK Tooth 26	Human	0.70934	2e-05
2032-2	LEU014	MA-205132	09/100-1794	Leubingen	Vorg. 09/100; Bef. 2032; Ind. 2	Tooth	SK Tooth 18	Human	0.70944	4e-05
2032-3	LEU053	MA-205133	09/100-1791	Leubingen	Vorg. 09/100; Bef. 2032; Ind. 3	Tooth	SK Tooth decidouos molar	Human	0.70918	3e-05
2033	LEU050	MA-205134	09/100-1728	Leubingen	Vorg. 09/100; Bef. 2033	Tooth	SK Tooth 18	Human	0.71171	3e-05
2038-1	LEU055	MA-205135	09/100-1797	Leubingen	Vorg. 09/100; Bef. 2038; Ind. 1	Tooth	SK Tooth 46	Human	0.70915	2e-05
2039	LEU030	MA-205136	09/100-1800	Leubingen	Vorg. 09/100; Bef. 2039	Tooth	SK Tooth 36	Human	0.70934	4e-05
2045-1	LEU064	MA-205137	09/100-1743	Leubingen	Vorg. 09/100; Bef. 2045; Ind. 1	Tooth	SK Tooth 48	Human	0.70904	4e-05
2047	LEU032	MA-205138	09/100-1748	Leubingen	Vorg. 09/100; Bef. 2047	Tooth	SK Tooth 46	Human	0.70894	3e-05
2088	LEU027	MA-205139	09/100-1773	Leubingen	Vorg. 09/100; Bef. 2088	Tooth	SK Tooth 46	Human	0.70909	3e-05
2169	LEU056	MA-205140	09/100-1802	Leubingen	Vorg. 09/100; Bef. 2169	Tooth	SK Tooth 48	Human	0.70905	2e-05
2219	LEU015	MA-205141	09/100-1807	Leubingen	Vorg. 09/100; Bef. 2219	Tooth	SK Tooth 47	Human	0.70933	1e-05
2220	LEU016	MA-205142	09/100-1808	Leubingen	Vorg. 09/100; Bef. 2220	Tooth	SK Tooth 28	Human	0.70989	1e-05
2221	LEU046	MA-205143	09/100-1809	Leubingen	Vorg. 09/100; Bef. 2221	Tooth	SK Tooth 26	Human	0.70901	1e-05
2222	LEU017	MA-205144	09/100-1810	Leubingen	Vorg. 09/100; Bef. 2222	Tooth	SK Tooth 28	Human	0.7091	4e-05
2223	LEU018	MA-205145	09/100-1811	Leubingen	Vorg. 09/100; Bef. 2223	Tooth	SK Tooth 36	Human	0.71221	3e-05
2224	LEU057	MA-205146	09/100-1812	Leubingen	Vorg. 09/100; Bef. 2224	Tooth	Sk Tooth 45	Human	0.71007	2e-05
2237	LEU040	MA-205147	09/100-1813	Leubingen	Vorg. 09/100; Bef. 2237	Tooth	SK Tooth Molar 1	Human	0.70892	1e-05
2242	LEU058	MA-205148	09/100-1815	Leubingen	Vorg. 09/100; Bef. 2242	Tooth	SK Tooth 18	Human	0.70926	1e-05
2243	LEU031	MA-205149	09/100-1816	Leubingen	Vorg. 09/100; Bef. 2243	Tooth	SK Tooth 38	Human	0.70903	1e-05
2244	LEU033	MA-205150	09/100-1817	Leubingen	Vorg. 09/100; Bef. 2244	Tooth	SK Tooth 18	Human	0.70909	1e-05
2247	LEU034	MA-205151	09/100-1818	Leubingen	Vorg. 09/100; Bef. 2247	Tooth	SK Tooth 18	Human	0.70929	1e-05
2565	LEU041	MA-205153	09/100-1822	Leubingen	Vorg. 09/100; Bef. 2565	Tooth	SK Tooth 48	Human	0.70979	3e-05
81	LEU059	MA-205162	10/111-22	Leubingen	Vorg. 10/111; Bef. 81	Tooth	SK Tooth 26	Human	0.70903	1e-05
142	LEU044	MA-205163	10/111-37	Leubingen	Vorg. 10/111; Bef. 142	Tooth	SK Tooth 38	Human	0.70926	3e-05
203	LEU061	MA-205166	10/111-62	Leubingen	Vorg. 10/111; Bef. 203	Tooth	SK Tooth 27	Human	0.7087	2e-05
201-1	LEU060	MA-205164	10/111-57	Leubingen	Vorg. 10/111; Bef. 201; Ind. 1	Tooth	SK Tooth 27	Human	0.70945	4e-05
201-2	LEU039	MA-205165	10/111-56	Leubingen	Vorg. 10/111; Bef. 201; Ind. 2	Tooth	SK Tooth 18	Human	0.70864	3e-05
26		MA-205175	09/100-46	Leubingen	Vorg. 09/100; Bef. 26	Animal tooth	SK Tooth Molar 2	Sp_Sheep/Goat	0.70929	1e-05
3775		MA-205176	09/100-3981	Leubingen	Vorg. 09/100; Bef. 3775	Animal tooth	SK Tooth Molar 3	Sp_Pig	0.71093	2e-05
3792		MA-205177	09/100-3999	Leubingen	Vorg. 09/100; Bef. 3792; S2	Animal tooth	SK Tooth Molar	Sp_Cattle	0.71098	3e-05
5084-S2		MA-205178	09/100-4664	Leubingen	Vorg. 09/100; Bef. 5084; S3	Animal tooth	SK Tooth Prämolar 3	Sp_Pig	0.70869	3e-05
5084-S3		MA-205179	09/100-4664	Leubingen	Vorg. 09/100; Bef. 5084; S3	Animal tooth	SK Tooth Molar 2	Sp_Sheep/Goat	0.70848	3e-05
5189		MA-205180	09/100-5001	Leubingen	Vorg. 09/100; Bef. 5189	Animal tooth	SK Tooth Molar	Sp_Sheep/Goat	0.70856	3e-05
11		MA-205181	10/111-4	Leubingen	Vorg. 10/111; Bef. 11	Animal tooth	SK Tooth Molar	Sp_Cattle	0.71403	1e-05
149		MA-205182	10/111-42	Leubingen	Vorg. 10/111; Bef. 149	Animal tooth	SK Tooth Molar 1	Sp_Sheep/Goat	0.70885	2e-05

## Sheet: D.BREADR
Genetic relationship estimation using BREAD (results are sorted by pmr -> lowest to highest)
pair	relationship	pmr	sd	mismatch	nsnps	ave_rel	Same_Twins	First_Degree	Second_Degree	Unrelated
LEU008.A0101.TF1.1 - LEU009.A0101.TF1.1	First_Degree	0.186693	0.00251911	4467	23927	0.249544	2.28e-162	1	2.2e-32	5.37e-71
LEU008.A0101.TF1.1 - LEU010.A0101.TF1.1	First_Degree	0.189498	0.002525	4565	24090	0.249544	1.54e-177	1	6.28e-27	3.58e-63
LEU008.A0101.TF1.1 - LEU013.A0101.TF1.1	First_Degree	0.191971	0.00254958	4581	23863	0.249544	3.69e-188	1	9.97e-22	2.29e-55
LEU008.A0101.TF1.1 - LEU018.A0101.TF1.1	First_Degree	0.190694	0.00255392	4512	23661	0.249544	2.79e-180	1	4.36e-24	1.25e-58
LEU009.A0101.TF1.1 - LEU010.A0101.TF1.1	First_Degree	0.185717	0.00244268	4707	25345	0.249544	8.47e-167	1	2.45e-36	4.55e-78
LEU009.A0101.TF1.1 - LEU011.A0101.TF1.1	First_Degree	0.187434	0.00244328	4782	25513	0.249544	5.1e-177	1	6.77e-33	3.4e-73
LEU009.A0101.TF1.1 - LEU013.A0101.TF1.1	First_Degree	0.185911	0.00245224	4679	25168	0.249544	1.18e-166	1	1.12e-35	6.03e-77
LEU009.A0101.TF1.1 - LEU034.A0101.TF1.1	First_Degree	0.19115	0.0029226	3460	18101	0.249544	8.32e-140	1	6.64e-18	1.66e-44
LEU010.A0101.TF1.1 - LEU013.A0101.TF1.1	First_Degree	0.192282	0.00247808	4863	25291	0.249544	5.17e-201	1	2.52e-22	1.52e-57
LEU010.A0101.TF1.1 - LEU018.A0101.TF1.1	First_Degree	0.18851	0.00246784	4735	25118	0.249544	6.43e-180	1	3.96e-30	8.65e-69
LEU013.A0101.TF1.1 - LEU018.A0101.TF1.1	First_Degree	0.187086	0.00246203	4694	25090	0.249544	2.79e-172	1	4.29e-33	4.25e-73
LEU014.A0101.TF1.1 - LEU024.A0101.TF1.1	First_Degree	0.190415	0.00245686	4863	25539	0.249544	4.76e-193	1	1.54e-26	6.27e-64
LEU014.A0101.TF1.1 - LEU02651.mer.TF1.1	First_Degree	0.187985	0.0024458	4797	25518	0.249544	5.56e-180	1	1.01e-31	1.75e-71
LEU014.A0101.TF1.1 - LEU030.A0101.TF1.1	First_Degree	0.190153	0.00298837	3279	17244	0.249544	1.21e-129	1	1.56e-18	1.21e-44
LEU014.A0101.TF1.1 - LEU052.A0101.TF1.1	First_Degree	0.194362	0.00247608	4964	25540	0.249544	4.8e-214	1	4.45e-18	1.45e-51
LEU014.A0101.TF1.1 - LEU055.A0101.TF1.1	First_Degree	0.189895	0.00246032	4826	25414	0.249544	2.33e-189	1	1.61e-27	3e-65
LEU017.A0101.TF1.1 - LEU046.A0101.TF1.1	First_Degree	0.18769	0.00245653	4742	25265	0.249544	1.18e-176	1	4.87e-32	1.02e-71
LEU024.A0101.TF1.1 - LEU02651.mer.TF1.1	First_Degree	0.188339	0.00243845	4842	25709	0.249544	3.23e-183	1	3.43e-31	6.99e-71
LEU024.A0101.TF1.1 - LEU030.A0101.TF1.1	First_Degree	0.185413	0.00293586	3249	17523	0.249544	1.95e-114	1	8.57e-26	1.66e-55
LEU024.A0101.TF1.1 - LEU052.A0101.TF1.1	First_Degree	0.198845	0.00249296	5097	25633	0.249544	9.47e-239	1	1.71e-08	1.2e-37
LEU024.A0101.TF1.1 - LEU053.A0101.TF1.1	First_Degree	0.190983	0.00252919	4613	24154	0.249544	1.78e-185	1	5.49e-24	6.21e-59
LEU024.A0101.TF1.1 - LEU055.A0101.TF1.1	First_Degree	0.181346	0.0024075	4645	25614	0.249544	2.99e-145	1	4.11e-46	1.34e-92
LEU025.A0101.TF1.1 - LEU029.A0101.TF1.1	First_Degree	0.184515	0.00260637	4087	22150	0.249544	2.56e-140	1	4.4e-34	7.47e-72
LEU02651.mer.TF1.1 - LEU030.A0101.TF1.1	First_Degree	0.190237	0.00296744	3328	17494	0.249544	8.12e-132	1	1.14e-18	4.54e-45
LEU02651.mer.TF1.1 - LEU052.A0101.TF1.1	First_Degree	0.190264	0.00245338	4870	25596	0.249544	1.12e-192	1	6.41e-27	1.54e-64
LEU02651.mer.TF1.1 - LEU053.A0101.TF1.1	First_Degree	0.189081	0.00251926	4568	24159	0.249544	6.03e-176	1	7.54e-28	1.4e-64
LEU02651.mer.TF1.1 - LEU055.A0101.TF1.1	First_Degree	0.183228	0.00241774	4691	25602	0.249544	3.26e-155	1	4.78e-42	1.2e-86
LEU030.A0101.TF1.1 - LEU052.A0101.TF1.1	First_Degree	0.187211	0.00294613	3282	17531	0.249544	4.73e-121	1	3.69e-23	1.15e-51
LEU030.A0101.TF1.1 - LEU053.A0101.TF1.1	First_Degree	0.185874	0.003316	2558	13762	0.249544	2.37e-91	1	7.01e-20	2e-43
LEU030.A0101.TF1.1 - LEU055.A0101.TF1.1	First_Degree	0.188633	0.00297773	3256	17261	0.249544	2.61e-124	1	9.4e-21	6.68e-48
LEU031.A0101.TF1.1 - LEU050.A0101.TF1.1	First_Degree	0.181834	0.00251994	4260	23428	0.249544	2.7e-135	1	2.79e-41	1.54e-83
LEU032.A0101.TF1.1 - LEU040.A0101.TF1.1	First_Degree	0.19029	0.00257293	4429	23275	0.249544	2.14e-175	1	1.71e-24	7.18e-59
LEU032.A0101.TF1.1 - LEU056.A0101.TF1.1	First_Degree	0.186068	0.00259056	4199	22567	0.249544	3.03e-150	1	9.08e-32	7.49e-69
LEU040.A0101.TF1.1 - LEU056.A0101.TF1.1	First_Degree	0.188241	0.0025171	4540	24118	0.249544	1.96e-171	1	1.67e-29	5.84e-67
LEU044.A0101.TF1.1 - LEU060.A0101.TF1.1	First_Degree	0.186331	0.00247467	4613	24757	0.249544	4.13e-166	1	3.1e-34	1.85e-74
LEU044.A0101.TF1.1 - LEU061.A0101.TF1.1	First_Degree	0.187425	0.0025116	4525	24143	0.249544	1.66e-167	1	3.46e-31	1.92e-69
LEU052.A0101.TF1.1 - LEU053.A0101.TF1.1	First_Degree	0.186266	0.00251316	4470	23998	0.249544	1.03e-160	1	2.44e-33	1.86e-72
LEU052.A0101.TF1.1 - LEU055.A0101.TF1.1	First_Degree	0.190609	0.00246008	4859	25492	0.249544	1e-193	1	4.47e-26	3.29e-63
LEU053.A0101.TF1.1 - LEU055.A0101.TF1.1	First_Degree	0.192191	0.00254494	4607	23971	0.249544	4.19e-190	1	2.22e-21	5.88e-55
LEU056.A0101.TF1.1 - LEU064.A0101.TF1.1	First_Degree	0.189093	0.00261596	4237	22407	0.249544	2.7e-163	1	7.36e-26	4.52e-60
LEU056.A0101.TF1.1 - LEU065.A0101.TF1.1	First_Degree	0.188914	0.00250363	4618	24445	0.249544	3.59e-177	1	1.64e-28	8.2e-66
LEU064.A0101.TF1.1 - LEU065.A0101.TF1.1	First_Degree	0.192733	0.00256833	4546	23587	0.249544	9.79e-190	1	5.64e-20	1.49e-52
LEU008.A0101.TF1.1 - LEU011.A0101.TF1.1	Second_Degree	0.219152	0.0026548	5321	24280	0.249544	0	9.36e-35	1	2.3e-09
LEU008.A0101.TF1.1 - LEU021.A0101.TF1.1	Second_Degree	0.218968	0.00290125	4449	20318	0.249544	1.1e-302	6.86e-29	1	1.91e-08
LEU008.A0101.TF1.1 - LEU034.A0101.TF1.1	Second_Degree	0.224264	0.00336139	3453	15397	0.249544	2.24e-253	6.5e-29	0.999377	0.000623
LEU009.A0101.TF1.1 - LEU021.A0101.TF1.1	Second_Degree	0.215859	0.00274755	4840	22422	0.249544	0	5.91e-26	1	1.01e-11
LEU009.A0101.TF1.1 - LEU031.A0101.TF1.1	Second_Degree	0.216532	0.00263416	5294	24449	0.249544	0	1.29e-29	1	6.88e-12
LEU010.A0101.TF1.1 - LEU011.A0101.TF1.1	Second_Degree	0.22351	0.00260256	5727	25623	0.249544	0	5.18e-46	0.999979	2.12e-05
LEU010.A0101.TF1.1 - LEU021.A0101.TF1.1	Second_Degree	0.224497	0.0027776	5066	22566	0.249544	0	1.77e-42	0.999689	0.000311
LEU010.A0101.TF1.1 - LEU034.A0101.TF1.1	Second_Degree	0.216346	0.00304036	3968	18341	0.249544	2.97e-259	4.12e-22	1	9.21e-10
LEU011.A0101.TF1.1 - LEU013.A0101.TF1.1	Second_Degree	0.218777	0.00259004	5574	25478	0.249544	0	1.24e-35	1	4.69e-10
LEU011.A0101.TF1.1 - LEU021.A0101.TF1.1	Second_Degree	0.227484	0.00277323	5198	22850	0.249544	0	8.73e-49	0.884211	0.115789
LEU011.A0101.TF1.1 - LEU034.A0101.TF1.1	Second_Degree	0.224089	0.00305491	4175	18631	0.249544	1.74e-305	1.47e-34	0.999725	0.000275
LEU012.A0101.TF1.1 - LEU064.A0101.TF1.1	Second_Degree	0.219459	0.00267337	5260	23968	0.249544	0	6.16e-35	1	5.39e-09
LEU013.A0101.TF1.1 - LEU021.A0101.TF1.1	Second_Degree	0.218178	0.00276015	4885	22390	0.249544	0	2.82e-30	1	1.06e-09
LEU013.A0101.TF1.1 - LEU034.A0101.TF1.1	Second_Degree	0.220549	0.00309072	3969	17996	0.249544	1.73e-276	4.65e-28	0.999999	1.05e-06
LEU018.A0101.TF1.1 - LEU021.A0101.TF1.1	Second_Degree	0.220737	0.00279138	4873	22076	0.249544	0	1.32e-34	1	2.04e-07
LEU021.A0101.TF1.1 - LEU034.A0101.TF1.1	Second_Degree	0.229871	0.00373635	2915	12681	0.249544	8.92e-230	4.18e-30	0.638032	0.361968
LEU025.A0101.TF1.1 - LEU064.A0101.TF1.1	Second_Degree	0.213892	0.00273356	4813	22502	0.249544	8.97e-302	2.5e-22	1	1.81e-13
LEU025.A0101.TF1.1 - LEU065.A0101.TF1.1	Second_Degree	0.2247	0.00266733	5502	24486	0.249544	0	1.9e-46	0.999632	0.000369
LEU031.A0101.TF1.1 - LEU034.A0101.TF1.1	Second_Degree	0.221578	0.00324519	3629	16378	0.249544	1.29e-256	5.14e-27	0.999989	1.05e-05
LEU032.A0101.TF1.1 - LEU064.A0101.TF1.1	Second_Degree	0.216768	0.00282394	4615	21290	0.249544	1.89e-303	2.64e-26	1	1.59e-10
LEU032.A0101.TF1.1 - LEU065.A0101.TF1.1	Second_Degree	0.221306	0.00269961	5233	23646	0.249544	0	3.84e-38	1	3.2e-07
LEU040.A0101.TF1.1 - LEU064.A0101.TF1.1	Second_Degree	0.213938	0.00268973	4973	23245	0.249544	0	3.93e-23	1	8.88e-14
LEU040.A0101.TF1.1 - LEU065.A0101.TF1.1	Second_Degree	0.219015	0.00261507	5478	25012	0.249544	0	1.71e-35	1	1.08e-09
LEU044.A0101.TF1.1 - LEU059.A0101.TF1.1	Second_Degree	0.215175	0.00258737	5428	25226	0.249544	0	1.17e-27	1	1.68e-13
LEU059.A0101.TF1.1 - LEU060.A0101.TF1.1	Second_Degree	0.223767	0.00262305	5649	25245	0.249544	0	6.89e-46	0.999959	4.11e-05
LEU060.A0101.TF1.1 - LEU061.A0101.TF1.1	Second_Degree	0.212421	0.00262231	5168	24329	0.249544	0	4.44e-21	1	1.02e-15
LEU007.A0101.TF1.1 - LEU008.A0101.TF1.1	Unrelated	0.244829	0.00276565	5918	24172	0.249544	0	3.47e-107	3.29e-21	1
LEU007.A0101.TF1.1 - LEU009.A0101.TF1.1	Unrelated	0.249577	0.00271527	6340	25403	0.249544	0	1.1e-131	3.33e-31	1
LEU007.A0101.TF1.1 - LEU010.A0101.TF1.1	Unrelated	0.248737	0.00270509	6352	25537	0.249544	0	5.69e-129	9.22e-30	1
LEU007.A0101.TF1.1 - LEU011.A0101.TF1.1	Unrelated	0.250807	0.00270349	6448	25709	0.249544	0	2.76e-138	6.11e-34	1
LEU007.A0101.TF1.1 - LEU012.A0101.TF1.1	Unrelated	0.249747	0.00270172	6411	25670	0.249544	0	9.4e-134	7.51e-32	1
LEU007.A0101.TF1.1 - LEU013.A0101.TF1.1	Unrelated	0.246659	0.00270672	6256	25363	0.249544	0	9.53e-120	1.22e-25	1
LEU007.A0101.TF1.1 - LEU014.A0101.TF1.1	Unrelated	0.252079	0.00271975	6425	25488	0.249544	0	2.95e-142	4.36e-36	1
LEU007.A0101.TF1.1 - LEU015.A0101.TF1.1	Unrelated	0.24458	0.00270365	6182	25276	0.249544	0	4.6e-111	1.09e-21	1
LEU007.A0101.TF1.1 - LEU016.A0101.TF1.1	Unrelated	0.252916	0.00272385	6441	25467	0.249544	0	1.58e-145	1.17e-37	1
LEU007.A0101.TF1.1 - LEU017.A0101.TF1.1	Unrelated	0.246214	0.00270893	6227	25291	0.249544	0	1.24e-117	9.79e-25	1
LEU007.A0101.TF1.1 - LEU018.A0101.TF1.1	Unrelated	0.248979	0.00272297	6279	25219	0.249544	0	2.42e-128	7.43e-30	1
LEU007.A0101.TF1.1 - LEU021.A0101.TF1.1	Unrelated	0.252313	0.0028832	5726	22694	0.249544	0	1.39e-127	1.32e-32	1
LEU007.A0101.TF1.1 - LEU023.A0101.TF1.1	Unrelated	0.243735	0.00270988	6118	25101	0.249544	0	5.46e-107	5.18e-20	1
LEU007.A0101.TF1.1 - LEU024.A0101.TF1.1	Unrelated	0.249893	0.00270199	6416	25675	0.249544	0	2.25e-134	3.88e-32	1
LEU007.A0101.TF1.1 - LEU025.A0101.TF1.1	Unrelated	0.250862	0.00276064	6186	24659	0.249544	0	7.02e-133	1.1e-32	1
LEU007.A0101.TF1.1 - LEU02651.mer.TF1.1	Unrelated	0.249328	0.00270047	6399	25665	0.249544	0	5.08e-132	4.85e-31	1
LEU007.A0101.TF1.1 - LEU027.A0101.TF1.1	Unrelated	0.244783	0.00268284	6287	25684	0.249544	0	1.16e-113	2.09e-22	1
LEU007.A0101.TF1.1 - LEU029.A0101.TF1.1	Unrelated	0.249915	0.00282314	5878	23520	0.249544	0	3.08e-123	1.54e-29	1
LEU007.A0101.TF1.1 - LEU030.A0101.TF1.1	Unrelated	0.254856	0.00330345	4435	17402	0.249544	0	4.98e-105	1.74e-28	1
LEU007.A0101.TF1.1 - LEU031.A0101.TF1.1	Unrelated	0.247169	0.00274833	6089	24635	0.249544	0	2.56e-118	7.42e-26	1
LEU007.A0101.TF1.1 - LEU032.A0101.TF1.1	Unrelated	0.251257	0.00280748	5997	23868	0.249544	0	3.87e-130	2.3e-32	1
LEU007.A0101.TF1.1 - LEU033.A0101.TF1.1	Unrelated	0.249322	0.00318707	4594	18426	0.249544	0	5.76e-95	1.77e-22	1
LEU007.A0101.TF1.1 - LEU034.A0101.TF1.1	Unrelated	0.251579	0.00318861	4659	18519	0.249544	0	4.42e-102	1.02e-25	1
LEU007.A0101.TF1.1 - LEU035.A0101.TF1.1	Unrelated	0.251705	0.00289747	5647	22435	0.249544	0	5.77e-124	3.23e-31	1
LEU007.A0101.TF1.1 - LEU036.A0101.TF1.1	Unrelated	0.258658	0.00329404	4571	17672	0.249544	0	2.44e-117	5.73e-34	1
LEU007.A0101.TF1.1 - LEU037.A0101.TF1.1	Unrelated	0.243359	0.00319893	4379	17994	0.249544	0	8.05e-76	4.87e-14	1
LEU007.A0101.TF1.1 - LEU038.A0101.TF1.1	Unrelated	0.248033	0.00270873	6305	25420	0.249544	0	1.52e-125	2.71e-28	1
LEU007.A0101.TF1.1 - LEU039.A0101.TF1.1	Unrelated	0.252213	0.00270582	6497	25760	0.249544	0	2.58e-144	1.01e-36	1
LEU007.A0101.TF1.1 - LEU040.A0101.TF1.1	Unrelated	0.250318	0.0027304	6301	25172	0.249544	0	1.87e-133	2.53e-32	1
LEU007.A0101.TF1.1 - LEU041.A0101.TF1.1	Unrelated	0.249662	0.00269028	6462	25883	0.249544	0	1.65e-134	6.05e-32	1
LEU007.A0101.TF1.1 - LEU044.A0101.TF1.1	Unrelated	0.248757	0.00272617	6255	25145	0.249544	0	4.4e-127	2.36e-29	1
LEU007.A0101.TF1.1 - LEU046.A0101.TF1.1	Unrelated	0.248935	0.00270348	6368	25581	0.249544	0	5.39e-130	3.44e-30	1
LEU007.A0101.TF1.1 - LEU050.A0101.TF1.1	Unrelated	0.2455	0.00274637	6029	24558	0.249544	0	1.76e-111	9.55e-23	1
LEU007.A0101.TF1.1 - LEU052.A0101.TF1.1	Unrelated	0.252534	0.00271769	6454	25557	0.249544	0	1.74e-144	4.7e-37	1
LEU007.A0101.TF1.1 - LEU053.A0101.TF1.1	Unrelated	0.247256	0.00278154	5948	24056	0.249544	0	6.89e-116	2.01e-25	1
LEU007.A0101.TF1.1 - LEU055.A0101.TF1.1	Unrelated	0.247691	0.00270027	6330	25556	0.249544	0	7.88e-125	8.64e-28	1
LEU007.A0101.TF1.1 - LEU056.A0101.TF1.1	Unrelated	0.250832	0.00276081	6184	24654	0.249544	0	9.8e-133	1.27e-32	1
LEU007.A0101.TF1.1 - LEU057.A0101.TF1.1	Unrelated	0.249294	0.00272911	6264	25127	0.249544	0	3.94e-129	2.43e-30	1
LEU007.A0101.TF1.1 - LEU058.A0101.TF1.1	Unrelated	0.247514	0.00271652	6247	25239	0.249544	0	1.4e-122	4.04e-27	1
LEU007.A0101.TF1.1 - LEU059.A0101.TF1.1	Unrelated	0.250909	0.00271135	6415	25567	0.249544	0	6.1e-138	5.94e-34	1
LEU007.A0101.TF1.1 - LEU060.A0101.TF1.1	Unrelated	0.244469	0.00270131	6188	25312	0.249544	0	8.8e-111	1.63e-21	1
LEU007.A0101.TF1.1 - LEU061.A0101.TF1.1	Unrelated	0.252285	0.00276208	6238	24726	0.249544	0	7.81e-139	2.07e-35	1
LEU007.A0101.TF1.1 - LEU063.A0101.TF1.1	Unrelated	0.247162	0.00272246	6205	25105	0.249544	0	1.55e-120	2.53e-26	1
LEU007.A0101.TF1.1 - LEU064.A0101.TF1.1	Unrelated	0.251334	0.00281148	5983	23805	0.249544	0	4.35e-130	2.03e-32	1
LEU007.A0101.TF1.1 - LEU065.A0101.TF1.1	Unrelated	0.247281	0.00270337	6298	25469	0.249544	0	9.41e-123	6.4e-27	1
LEU008.A0101.TF1.1 - LEU012.A0101.TF1.1	Unrelated	0.251492	0.0027838	6109	24291	0.249544	0	2.42e-133	2.35e-33	1
LEU008.A0101.TF1.1 - LEU014.A0101.TF1.1	Unrelated	0.25269	0.00280102	6082	24069	0.249544	0	1.03e-136	3.21e-35	1
LEU008.A0101.TF1.1 - LEU015.A0101.TF1.1	Unrelated	0.247832	0.00280159	5886	23750	0.249544	0	1.38e-116	4e-26	1
LEU008.A0101.TF1.1 - LEU016.A0101.TF1.1	Unrelated	0.25052	0.00279458	6023	24042	0.249544	0	2.88e-128	2.88e-31	1
LEU008.A0101.TF1.1 - LEU017.A0101.TF1.1	Unrelated	0.248332	0.00280798	5879	23674	0.249544	0	4.31e-118	6.32e-27	1
LEU008.A0101.TF1.1 - LEU023.A0101.TF1.1	Unrelated	0.251682	0.0028323	5909	23478	0.249544	0	1.3e-129	1.35e-32	1
LEU008.A0101.TF1.1 - LEU024.A0101.TF1.1	Unrelated	0.245058	0.00276014	5951	24284	0.249544	0	1.48e-108	1.03e-21	1
LEU008.A0101.TF1.1 - LEU025.A0101.TF1.1	Unrelated	0.248395	0.00285584	5686	22891	0.249544	0	1.94e-114	3.63e-26	1
LEU008.A0101.TF1.1 - LEU02651.mer.TF1.1	Unrelated	0.251454	0.00278641	6096	24243	0.249544	0	6.22e-133	3.2e-33	1
LEU008.A0101.TF1.1 - LEU027.A0101.TF1.1	Unrelated	0.248703	0.00277398	6039	24282	0.249544	0	1.55e-122	2.85e-28	1
LEU008.A0101.TF1.1 - LEU029.A0101.TF1.1	Unrelated	0.249217	0.00295754	5331	21391	0.249544	0	8.9e-110	8.2e-26	1
LEU008.A0101.TF1.1 - LEU030.A0101.TF1.1	Unrelated	0.255085	0.0036956	3549	13913	0.249544	0	1.28e-84	3.74e-23	1
LEU008.A0101.TF1.1 - LEU031.A0101.TF1.1	Unrelated	0.23696	0.00281286	5415	22852	0.249544	0	9.43e-75	1.45e-08	1
LEU008.A0101.TF1.1 - LEU032.A0101.TF1.1	Unrelated	0.249325	0.00292613	5450	21859	0.249544	0	1.54e-112	1.54e-26	1
LEU008.A0101.TF1.1 - LEU033.A0101.TF1.1	Unrelated	0.250426	0.00350612	3824	15270	0.249544	0	1.69e-81	5.2e-20	1
LEU008.A0101.TF1.1 - LEU035.A0101.TF1.1	Unrelated	0.250113	0.00306332	4999	19987	0.249544	0	1.85e-105	1.67e-25	1
LEU008.A0101.TF1.1 - LEU036.A0101.TF1.1	Unrelated	0.259889	0.00365986	3732	14360	0.249544	0	2.75e-98	4.66e-29	1
LEU008.A0101.TF1.1 - LEU037.A0101.TF1.1	Unrelated	0.254829	0.00358124	3773	14806	0.249544	0	2.11e-89	2.61e-24	1
LEU008.A0101.TF1.1 - LEU038.A0101.TF1.1	Unrelated	0.246154	0.00278147	5904	23985	0.249544	0	2.28e-111	2.18e-23	1
LEU008.A0101.TF1.1 - LEU039.A0101.TF1.1	Unrelated	0.246704	0.00275832	6026	24426	0.249544	0	1.58e-115	8.43e-25	1
LEU008.A0101.TF1.1 - LEU040.A0101.TF1.1	Unrelated	0.251495	0.00282577	5929	23575	0.249544	0	1.92e-129	2.13e-32	1
LEU008.A0101.TF1.1 - LEU041.A0101.TF1.1	Unrelated	0.254221	0.00278056	6234	24522	0.249544	0	3.04e-145	1.09e-38	1
LEU008.A0101.TF1.1 - LEU044.A0101.TF1.1	Unrelated	0.249203	0.00282075	5860	23515	0.249544	0	1.49e-120	2.8e-28	1
LEU008.A0101.TF1.1 - LEU046.A0101.TF1.1	Unrelated	0.256642	0.0028097	6202	24166	0.249544	0	1.86e-152	1.54e-42	1
LEU008.A0101.TF1.1 - LEU050.A0101.TF1.1	Unrelated	0.251058	0.00286452	5753	22915	0.249544	0	3.01e-124	9.27e-31	1
LEU008.A0101.TF1.1 - LEU052.A0101.TF1.1	Unrelated	0.250383	0.00278822	6045	24143	0.249544	0	2.8e-128	3.78e-31	1
LEU008.A0101.TF1.1 - LEU053.A0101.TF1.1	Unrelated	0.248291	0.00290695	5484	22087	0.249544	0	4.42e-110	4.21e-25	1
LEU008.A0101.TF1.1 - LEU055.A0101.TF1.1	Unrelated	0.249762	0.00278637	6028	24135	0.249544	0	7.44e-126	5.14e-30	1
LEU008.A0101.TF1.1 - LEU056.A0101.TF1.1	Unrelated	0.252197	0.00287158	5768	22871	0.249544	0	3.77e-128	1.18e-32	1
LEU008.A0101.TF1.1 - LEU057.A0101.TF1.1	Unrelated	0.252284	0.00283123	5937	23533	0.249544	0	3.64e-132	9.83e-34	1
LEU008.A0101.TF1.1 - LEU058.A0101.TF1.1	Unrelated	0.250579	0.00281317	5946	23729	0.249544	0	7.86e-127	5.63e-31	1
LEU008.A0101.TF1.1 - LEU059.A0101.TF1.1	Unrelated	0.249006	0.00278257	6014	24152	0.249544	0	4.78e-123	1.13e-28	1
LEU008.A0101.TF1.1 - LEU060.A0101.TF1.1	Unrelated	0.25133	0.00281828	5954	23690	0.249544	0	1.9e-129	2.94e-32	1
LEU008.A0101.TF1.1 - LEU061.A0101.TF1.1	Unrelated	0.248251	0.00284795	5712	23009	0.249544	0	1.68e-114	4.74e-26	1
LEU008.A0101.TF1.1 - LEU063.A0101.TF1.1	Unrelated	0.247496	0.00281134	5832	23564	0.249544	0	1.99e-114	2.45e-25	1
LEU008.A0101.TF1.1 - LEU064.A0101.TF1.1	Unrelated	0.247709	0.00292917	5380	21719	0.249544	0	2.94e-106	9.38e-24	1
LEU008.A0101.TF1.1 - LEU065.A0101.TF1.1	Unrelated	0.242183	0.00276805	5801	23953	0.249544	0	2.18e-96	1.65e-16	1
LEU009.A0101.TF1.1 - LEU012.A0101.TF1.1	Unrelated	0.250088	0.002712	6377	25499	0.249544	0	3e-134	2.7e-32	1
LEU009.A0101.TF1.1 - LEU014.A0101.TF1.1	Unrelated	0.249664	0.0027225	6310	25274	0.249544	0	2.29e-131	3.26e-31	1
LEU009.A0101.TF1.1 - LEU015.A0101.TF1.1	Unrelated	0.251305	0.00273805	6307	25097	0.249544	0	5.38e-137	4.37e-34	1
LEU009.A0101.TF1.1 - LEU016.A0101.TF1.1	Unrelated	0.248297	0.00271891	6269	25248	0.249544	0	9.31e-126	1.33e-28	1
LEU009.A0101.TF1.1 - LEU017.A0101.TF1.1	Unrelated	0.239668	0.00269617	6008	25068	0.249544	0	1.6e-91	3.23e-13	1
LEU009.A0101.TF1.1 - LEU018.A0101.TF1.1	Unrelated	0.253448	0.00275048	6339	25011	0.249544	0	4.7e-145	5.37e-38	1
LEU009.A0101.TF1.1 - LEU023.A0101.TF1.1	Unrelated	0.245474	0.00272987	6101	24854	0.249544	0	1.04e-112	5.8e-23	1
LEU009.A0101.TF1.1 - LEU024.A0101.TF1.1	Unrelated	0.250147	0.0027136	6372	25473	0.249544	0	2.37e-134	2.24e-32	1
LEU009.A0101.TF1.1 - LEU025.A0101.TF1.1	Unrelated	0.242804	0.00274367	5930	24423	0.249544	0	1.36e-100	7.09e-18	1
LEU009.A0101.TF1.1 - LEU02651.mer.TF1.1	Unrelated	0.253221	0.00272553	6446	25456	0.249544	0	1.06e-146	3.17e-38	1
LEU009.A0101.TF1.1 - LEU027.A0101.TF1.1	Unrelated	0.245065	0.00269445	6245	25483	0.249544	0	6.56e-114	9.18e-23	1
LEU009.A0101.TF1.1 - LEU029.A0101.TF1.1	Unrelated	0.249355	0.00283748	5797	23248	0.249544	0	9.39e-120	3.13e-28	1
LEU009.A0101.TF1.1 - LEU030.A0101.TF1.1	Unrelated	0.256124	0.00335742	4329	16902	0.249544	0	1.93e-105	2.69e-29	1
LEU009.A0101.TF1.1 - LEU032.A0101.TF1.1	Unrelated	0.248529	0.00281199	5870	23619	0.249544	0	1.47e-118	3.27e-27	1
LEU009.A0101.TF1.1 - LEU033.A0101.TF1.1	Unrelated	0.247875	0.0032182	4462	18001	0.249544	0	1.16e-88	4.94e-20	1
LEU009.A0101.TF1.1 - LEU035.A0101.TF1.1	Unrelated	0.250464	0.00291568	5531	22083	0.249544	0	1.12e-117	1.1e-28	1
LEU009.A0101.TF1.1 - LEU036.A0101.TF1.1	Unrelated	0.253641	0.00332085	4354	17166	0.249544	0	2.68e-100	1.52e-26	1
LEU009.A0101.TF1.1 - LEU037.A0101.TF1.1	Unrelated	0.252283	0.0032813	4420	17520	0.249544	0	1.43e-98	2.72e-25	1
LEU009.A0101.TF1.1 - LEU038.A0101.TF1.1	Unrelated	0.247163	0.00271701	6230	25206	0.249544	0	5.05e-121	1.98e-26	1
LEU009.A0101.TF1.1 - LEU039.A0101.TF1.1	Unrelated	0.249589	0.00270707	6379	25558	0.249544	0	1.56e-132	2.06e-31	1
LEU009.A0101.TF1.1 - LEU040.A0101.TF1.1	Unrelated	0.249569	0.00273885	6231	24967	0.249544	0	2.09e-129	1.15e-30	1
LEU009.A0101.TF1.1 - LEU041.A0101.TF1.1	Unrelated	0.248072	0.00269565	6368	25670	0.249544	0	6.25e-127	1.23e-28	1
LEU009.A0101.TF1.1 - LEU044.A0101.TF1.1	Unrelated	0.25474	0.00276168	6341	24892	0.249544	0	1.75e-149	3.09e-40	1
LEU009.A0101.TF1.1 - LEU046.A0101.TF1.1	Unrelated	0.250276	0.00272053	6345	25352	0.249544	0	3.09e-134	1.81e-32	1
LEU009.A0101.TF1.1 - LEU050.A0101.TF1.1	Unrelated	0.248227	0.00276567	6056	24397	0.249544	0	2.84e-121	1.55e-27	1
LEU009.A0101.TF1.1 - LEU052.A0101.TF1.1	Unrelated	0.254506	0.00273552	6453	25355	0.249544	0	2.63e-151	1.59e-40	1
LEU009.A0101.TF1.1 - LEU053.A0101.TF1.1	Unrelated	0.248622	0.00280357	5909	23767	0.249544	0	1.2e-119	1.52e-27	1
LEU009.A0101.TF1.1 - LEU055.A0101.TF1.1	Unrelated	0.249576	0.00271741	6330	25363	0.249544	0	1.78e-131	3.73e-31	1
LEU009.A0101.TF1.1 - LEU056.A0101.TF1.1	Unrelated	0.244942	0.00275212	5981	24418	0.249544	0	1.05e-108	1.28e-21	1
LEU009.A0101.TF1.1 - LEU057.A0101.TF1.1	Unrelated	0.248895	0.00274016	6197	24898	0.249544	0	2.18e-126	2.5e-29	1
LEU009.A0101.TF1.1 - LEU058.A0101.TF1.1	Unrelated	0.248491	0.00273204	6217	25019	0.249544	0	2.15e-125	1.03e-28	1
LEU009.A0101.TF1.1 - LEU059.A0101.TF1.1	Unrelated	0.250138	0.00272036	6340	25346	0.249544	0	1.2e-133	3.36e-32	1
LEU009.A0101.TF1.1 - LEU060.A0101.TF1.1	Unrelated	0.248983	0.00273085	6243	25074	0.249544	0	1.27e-127	1.07e-29	1
LEU009.A0101.TF1.1 - LEU061.A0101.TF1.1	Unrelated	0.24686	0.00275339	6054	24524	0.249544	0	1.36e-116	3.51e-25	1
LEU009.A0101.TF1.1 - LEU063.A0101.TF1.1	Unrelated	0.251162	0.00274482	6270	24964	0.249544	0	1.05e-135	1.22e-33	1
LEU009.A0101.TF1.1 - LEU064.A0101.TF1.1	Unrelated	0.248952	0.0028143	5877	23607	0.249544	0	4.42e-120	6.05e-28	1
LEU009.A0101.TF1.1 - LEU065.A0101.TF1.1	Unrelated	0.24495	0.00270643	6185	25250	0.249544	0	2.03e-112	2.38e-22	1
LEU010.A0101.TF1.1 - LEU012.A0101.TF1.1	Unrelated	0.249688	0.00270351	6400	25632	0.249544	0	2.57e-133	1.08e-31	1
LEU010.A0101.TF1.1 - LEU014.A0101.TF1.1	Unrelated	0.253678	0.00272919	6448	25418	0.249544	0	2.47e-148	4.83e-39	1
LEU010.A0101.TF1.1 - LEU015.A0101.TF1.1	Unrelated	0.256455	0.00275009	6466	25213	0.249544	0	2.77e-158	5.35e-44	1
LEU010.A0101.TF1.1 - LEU016.A0101.TF1.1	Unrelated	0.250128	0.00271941	6344	25363	0.249544	0	1.07e-133	3.34e-32	1
LEU010.A0101.TF1.1 - LEU017.A0101.TF1.1	Unrelated	0.250724	0.00273041	6318	25199	0.249544	0	3.18e-135	4e-33	1
LEU010.A0101.TF1.1 - LEU023.A0101.TF1.1	Unrelated	0.25117	0.00274271	6280	25003	0.249544	0	6e-136	1.04e-33	1
LEU010.A0101.TF1.1 - LEU024.A0101.TF1.1	Unrelated	0.253026	0.00271642	6481	25614	0.249544	0	8.21e-147	4.41e-38	1
LEU010.A0101.TF1.1 - LEU025.A0101.TF1.1	Unrelated	0.244911	0.00274381	6016	24564	0.249544	0	3.13e-109	1.09e-21	1
LEU010.A0101.TF1.1 - LEU02651.mer.TF1.1	Unrelated	0.249668	0.00270672	6384	25570	0.249544	0	6.5e-133	1.41e-31	1
LEU010.A0101.TF1.1 - LEU027.A0101.TF1.1	Unrelated	0.251621	0.00271226	6441	25598	0.249544	0	5.28e-141	2.33e-35	1
LEU010.A0101.TF1.1 - LEU029.A0101.TF1.1	Unrelated	0.247745	0.00282267	5795	23391	0.249544	0	1.63e-114	1.37e-25	1
LEU010.A0101.TF1.1 - LEU030.A0101.TF1.1	Unrelated	0.249248	0.00329111	4306	17276	0.249544	0	7.02e-89	5.04e-21	1
LEU010.A0101.TF1.1 - LEU031.A0101.TF1.1	Unrelated	0.231146	0.00269163	5670	24530	0.249544	0	1.73e-62	0.00205282	0.997947
LEU010.A0101.TF1.1 - LEU032.A0101.TF1.1	Unrelated	0.248926	0.00280619	5910	23742	0.249544	0	1.15e-120	4.7e-28	1
LEU010.A0101.TF1.1 - LEU033.A0101.TF1.1	Unrelated	0.253985	0.00322711	4621	18194	0.249544	0	2.94e-107	1.46e-28	1
LEU010.A0101.TF1.1 - LEU035.A0101.TF1.1	Unrelated	0.254288	0.00291416	5678	22329	0.249544	0	1.48e-132	2.1e-35	1
LEU010.A0101.TF1.1 - LEU036.A0101.TF1.1	Unrelated	0.255711	0.00330112	4466	17465	0.249544	0	8.75e-108	1.04e-29	1
LEU010.A0101.TF1.1 - LEU037.A0101.TF1.1	Unrelated	0.24937	0.00323729	4454	17861	0.249544	0	3.26e-92	7.1e-22	1
LEU010.A0101.TF1.1 - LEU038.A0101.TF1.1	Unrelated	0.252668	0.00273183	6393	25302	0.249544	0	1.36e-143	6.03e-37	1
LEU010.A0101.TF1.1 - LEU039.A0101.TF1.1	Unrelated	0.246991	0.00269155	6341	25673	0.249544	0	1.49e-122	1.41e-26	1
LEU010.A0101.TF1.1 - LEU040.A0101.TF1.1	Unrelated	0.252847	0.0027429	6349	25110	0.249544	0	3.17e-143	5.2e-37	1
LEU010.A0101.TF1.1 - LEU041.A0101.TF1.1	Unrelated	0.248556	0.00269035	6414	25805	0.249544	0	1.41e-129	1.02e-29	1
LEU010.A0101.TF1.1 - LEU044.A0101.TF1.1	Unrelated	0.252076	0.0027433	6315	25052	0.249544	0	8.04e-140	1.79e-35	1
LEU010.A0101.TF1.1 - LEU046.A0101.TF1.1	Unrelated	0.252882	0.00272165	6450	25506	0.249544	0	1.3e-145	1.2e-37	1
LEU010.A0101.TF1.1 - LEU050.A0101.TF1.1	Unrelated	0.249173	0.00276443	6100	24481	0.249544	0	2.32e-125	2.34e-29	1
LEU010.A0101.TF1.1 - LEU052.A0101.TF1.1	Unrelated	0.252248	0.00272147	6424	25467	0.249544	0	8e-143	2.22e-36	1
LEU010.A0101.TF1.1 - LEU053.A0101.TF1.1	Unrelated	0.249332	0.00279609	5969	23940	0.249544	0	3.29e-123	5.22e-29	1
LEU010.A0101.TF1.1 - LEU055.A0101.TF1.1	Unrelated	0.251355	0.00271832	6401	25466	0.249544	0	3.35e-139	1.13e-34	1
LEU010.A0101.TF1.1 - LEU056.A0101.TF1.1	Unrelated	0.249349	0.00275929	6130	24584	0.249544	0	1.42e-126	8.4e-30	1
LEU010.A0101.TF1.1 - LEU057.A0101.TF1.1	Unrelated	0.25042	0.00273916	6265	25018	0.249544	0	4.77e-133	2.55e-32	1
LEU010.A0101.TF1.1 - LEU058.A0101.TF1.1	Unrelated	0.245489	0.00271317	6177	25162	0.249544	0	3.68e-114	2.87e-23	1
LEU010.A0101.TF1.1 - LEU059.A0101.TF1.1	Unrelated	0.254593	0.00272953	6485	25472	0.249544	0	2.35e-152	7.09e-41	1
LEU010.A0101.TF1.1 - LEU060.A0101.TF1.1	Unrelated	0.252833	0.00273611	6380	25234	0.249544	0	7.14e-144	3.66e-37	1
LEU010.A0101.TF1.1 - LEU061.A0101.TF1.1	Unrelated	0.247183	0.00274621	6099	24674	0.249544	0	1.46e-118	6.36e-26	1
LEU010.A0101.TF1.1 - LEU063.A0101.TF1.1	Unrelated	0.253287	0.00274947	6337	25019	0.249544	0	1.85e-144	1.05e-37	1
LEU010.A0101.TF1.1 - LEU064.A0101.TF1.1	Unrelated	0.250295	0.00281311	5935	23712	0.249544	0	1.14e-125	1.89e-30	1
LEU010.A0101.TF1.1 - LEU065.A0101.TF1.1	Unrelated	0.250482	0.00271855	6363	25403	0.249544	0	2.45e-135	6.32e-33	1
LEU011.A0101.TF1.1 - LEU012.A0101.TF1.1	Unrelated	0.250562	0.00269878	6460	25782	0.249544	0	1.13e-137	1.46e-33	1
LEU011.A0101.TF1.1 - LEU014.A0101.TF1.1	Unrelated	0.248338	0.00270189	6350	25570	0.249544	0	1.61e-127	4.89e-29	1
LEU011.A0101.TF1.1 - LEU015.A0101.TF1.1	Unrelated	0.253327	0.00272902	6434	25398	0.249544	0	8.5e-147	2.43e-38	1
LEU011.A0101.TF1.1 - LEU016.A0101.TF1.1	Unrelated	0.251685	0.00271642	6424	25524	0.249544	0	7.43e-141	2.22e-35	1
LEU011.A0101.TF1.1 - LEU017.A0101.TF1.1	Unrelated	0.250878	0.00272298	6359	25347	0.249544	0	1.24e-136	1.32e-33	1
LEU011.A0101.TF1.1 - LEU018.A0101.TF1.1	Unrelated	0.250671	0.00272347	6348	25324	0.249544	0	1.12e-135	3.48e-33	1
LEU011.A0101.TF1.1 - LEU023.A0101.TF1.1	Unrelated	0.2457	0.00271336	6185	25173	0.249544	0	4.8e-115	1.14e-23	1
LEU011.A0101.TF1.1 - LEU024.A0101.TF1.1	Unrelated	0.247155	0.00268838	6363	25745	0.249544	0	1.46e-123	5.81e-27	1
LEU011.A0101.TF1.1 - LEU025.A0101.TF1.1	Unrelated	0.250889	0.002756	6208	24744	0.249544	0	1.92e-133	7.62e-33	1
LEU011.A0101.TF1.1 - LEU02651.mer.TF1.1	Unrelated	0.24967	0.00269662	6432	25762	0.249544	0	6.46e-134	8.16e-32	1
LEU011.A0101.TF1.1 - LEU027.A0101.TF1.1	Unrelated	0.245006	0.00267851	6317	25783	0.249544	0	5.28e-115	6.52e-23	1
LEU011.A0101.TF1.1 - LEU029.A0101.TF1.1	Unrelated	0.251886	0.00282584	5944	23598	0.249544	0	4.93e-131	4.04e-33	1
LEU011.A0101.TF1.1 - LEU030.A0101.TF1.1	Unrelated	0.253862	0.00327985	4470	17608	0.249544	0	1.76e-103	1.68e-27	1
LEU011.A0101.TF1.1 - LEU031.A0101.TF1.1	Unrelated	0.233181	0.00268791	5771	24749	0.249544	0	3.03e-69	2.06e-05	0.999979
LEU011.A0101.TF1.1 - LEU032.A0101.TF1.1	Unrelated	0.25125	0.00279973	6030	24000	0.249544	0	7.9e-131	1.58e-32	1
LEU011.A0101.TF1.1 - LEU033.A0101.TF1.1	Unrelated	0.251107	0.00318636	4651	18522	0.249544	0	1.05e-100	4.59e-25	1
LEU011.A0101.TF1.1 - LEU035.A0101.TF1.1	Unrelated	0.249479	0.00288173	5625	22547	0.249544	0	1.31e-116	1.31e-27	1
LEU011.A0101.TF1.1 - LEU036.A0101.TF1.1	Unrelated	0.249438	0.00324459	4436	17784	0.249544	0	5.21e-92	7.13e-22	1
LEU011.A0101.TF1.1 - LEU037.A0101.TF1.1	Unrelated	0.255388	0.00323769	4633	18141	0.249544	0	5.36e-111	2.16e-30	1
LEU011.A0101.TF1.1 - LEU038.A0101.TF1.1	Unrelated	0.249696	0.00271292	6356	25455	0.249544	0	1.97e-132	1.71e-31	1
LEU011.A0101.TF1.1 - LEU039.A0101.TF1.1	Unrelated	0.25189	0.00270316	6496	25789	0.249544	0	3.74e-143	3.87e-36	1
LEU011.A0101.TF1.1 - LEU040.A0101.TF1.1	Unrelated	0.253943	0.00274007	6408	25234	0.249544	0	2.51e-148	2.88e-39	1
LEU011.A0101.TF1.1 - LEU041.A0101.TF1.1	Unrelated	0.250356	0.00268903	6498	25955	0.249544	0	9.62e-138	2.21e-33	1
LEU011.A0101.TF1.1 - LEU044.A0101.TF1.1	Unrelated	0.248979	0.00272233	6282	25231	0.249544	0	2.1e-128	7.18e-30	1
LEU011.A0101.TF1.1 - LEU046.A0101.TF1.1	Unrelated	0.249308	0.00270198	6391	25635	0.249544	0	8.75e-132	5.76e-31	1
LEU011.A0101.TF1.1 - LEU050.A0101.TF1.1	Unrelated	0.250142	0.00275806	6168	24658	0.249544	0	4.69e-130	2.37e-31	1
LEU011.A0101.TF1.1 - LEU052.A0101.TF1.1	Unrelated	0.249453	0.00270414	6387	25604	0.249544	0	3.23e-132	3.3e-31	1
LEU011.A0101.TF1.1 - LEU053.A0101.TF1.1	Unrelated	0.247237	0.00277576	5972	24155	0.249544	0	2.75e-116	1.73e-25	1
LEU011.A0101.TF1.1 - LEU055.A0101.TF1.1	Unrelated	0.255799	0.00272411	6562	25653	0.249544	0	2.36e-158	1.74e-43	1
LEU011.A0101.TF1.1 - LEU056.A0101.TF1.1	Unrelated	0.250687	0.00275504	6204	24748	0.249544	0	1.14e-132	1.79e-32	1
LEU011.A0101.TF1.1 - LEU057.A0101.TF1.1	Unrelated	0.24719	0.00271877	6223	25175	0.249544	0	5.58e-121	1.91e-26	1
LEU011.A0101.TF1.1 - LEU058.A0101.TF1.1	Unrelated	0.245376	0.00270512	6209	25304	0.249544	0	2.37e-114	3.48e-23	1
LEU011.A0101.TF1.1 - LEU059.A0101.TF1.1	Unrelated	0.250029	0.00270617	6402	25605	0.249544	0	1.45e-134	2.59e-32	1
LEU011.A0101.TF1.1 - LEU060.A0101.TF1.1	Unrelated	0.251656	0.00272487	6383	25364	0.249544	0	7.34e-140	4.15e-35	1
LEU011.A0101.TF1.1 - LEU061.A0101.TF1.1	Unrelated	0.243742	0.00272356	6057	24850	0.249544	0	5.93e-106	7.87e-20	1
LEU011.A0101.TF1.1 - LEU063.A0101.TF1.1	Unrelated	0.255182	0.00274729	6426	25182	0.249544	0	5.47e-153	1.56e-41	1
LEU011.A0101.TF1.1 - LEU064.A0101.TF1.1	Unrelated	0.252565	0.0028061	6055	23974	0.249544	0	1.06e-135	7.37e-35	1
LEU011.A0101.TF1.1 - LEU065.A0101.TF1.1	Unrelated	0.24907	0.00270619	6361	25539	0.249544	0	2.49e-130	2.12e-30	1
LEU012.A0101.TF1.1 - LEU013.A0101.TF1.1	Unrelated	0.252266	0.00272079	6428	25481	0.249544	0	5.63e-143	1.96e-36	1
LEU012.A0101.TF1.1 - LEU014.A0101.TF1.1	Unrelated	0.252239	0.0027159	6450	25571	0.249544	0	2.29e-143	1.65e-36	1
LEU012.A0101.TF1.1 - LEU015.A0101.TF1.1	Unrelated	0.253927	0.00273099	6450	25401	0.249544	0	3.07e-149	1.72e-39	1
LEU012.A0101.TF1.1 - LEU016.A0101.TF1.1	Unrelated	0.255741	0.00272881	6537	25561	0.249544	0	1.49e-157	3.19e-43	1
LEU012.A0101.TF1.1 - LEU017.A0101.TF1.1	Unrelated	0.246465	0.00270452	6258	25391	0.249544	0	4.2e-119	2.65e-25	1
LEU012.A0101.TF1.1 - LEU018.A0101.TF1.1	Unrelated	0.248794	0.00271869	6291	25286	0.249544	0	6.14e-128	1.39e-29	1
LEU012.A0101.TF1.1 - LEU021.A0101.TF1.1	Unrelated	0.248806	0.0028618	5678	22821	0.249544	0	1.4e-115	8.65e-27	1
LEU012.A0101.TF1.1 - LEU023.A0101.TF1.1	Unrelated	0.251489	0.00273388	6334	25186	0.249544	0	3.24e-138	1.5e-34	1
LEU012.A0101.TF1.1 - LEU024.A0101.TF1.1	Unrelated	0.246323	0.00268419	6347	25767	0.249544	0	2.82e-120	2.15e-25	1
LEU012.A0101.TF1.1 - LEU025.A0101.TF1.1	Unrelated	0.228919	0.00266932	5671	24773	0.249544	0	1.88e-56	0.201655	0.798345
LEU012.A0101.TF1.1 - LEU02651.mer.TF1.1	Unrelated	0.244659	0.00267915	6299	25746	0.249544	0	1.94e-113	3.15e-22	1
LEU012.A0101.TF1.1 - LEU027.A0101.TF1.1	Unrelated	0.2513	0.00270184	6477	25774	0.249544	0	1.19e-140	5.63e-35	1
LEU012.A0101.TF1.1 - LEU029.A0101.TF1.1	Unrelated	0.251438	0.00282167	5944	23640	0.249544	0	1.39e-129	2.2e-32	1
LEU012.A0101.TF1.1 - LEU030.A0101.TF1.1	Unrelated	0.25442	0.0032785	4490	17648	0.249544	0	2.79e-105	2.66e-28	1
LEU012.A0101.TF1.1 - LEU031.A0101.TF1.1	Unrelated	0.250969	0.00275495	6216	24768	0.249544	0	6.91e-134	5.04e-33	1
LEU012.A0101.TF1.1 - LEU032.A0101.TF1.1	Unrelated	0.236688	0.00274259	5685	24019	0.249544	0	9.57e-78	9.99e-09	1
LEU012.A0101.TF1.1 - LEU033.A0101.TF1.1	Unrelated	0.247649	0.00316405	4609	18611	0.249544	0	5.61e-91	2.25e-20	1
LEU012.A0101.TF1.1 - LEU034.A0101.TF1.1	Unrelated	0.24992	0.00316633	4673	18698	0.249544	0	3.93e-98	1.23e-23	1
LEU012.A0101.TF1.1 - LEU035.A0101.TF1.1	Unrelated	0.254323	0.00289619	5750	22609	0.249544	0	2.46e-134	6.71e-36	1
LEU012.A0101.TF1.1 - LEU036.A0101.TF1.1	Unrelated	0.254417	0.0032618	4536	17829	0.249544	0	2.4e-106	1.4e-28	1
LEU012.A0101.TF1.1 - LEU037.A0101.TF1.1	Unrelated	0.252182	0.00321713	4595	18221	0.249544	0	3.42e-102	3.89e-26	1
LEU012.A0101.TF1.1 - LEU038.A0101.TF1.1	Unrelated	0.246369	0.00269975	6276	25474	0.249544	0	4.21e-119	3.35e-25	1
LEU012.A0101.TF1.1 - LEU039.A0101.TF1.1	Unrelated	0.248576	0.00269032	6415	25807	0.249544	0	1.14e-129	9.3e-30	1
LEU012.A0101.TF1.1 - LEU040.A0101.TF1.1	Unrelated	0.242243	0.00269353	6129	25301	0.249544	0	5.04e-102	1.6e-17	1
LEU012.A0101.TF1.1 - LEU041.A0101.TF1.1	Unrelated	0.248787	0.00268283	6460	25966	0.249544	0	2.49e-131	2.4e-30	1
LEU012.A0101.TF1.1 - LEU044.A0101.TF1.1	Unrelated	0.248444	0.00272048	6268	25229	0.249544	0	2.98e-126	7.36e-29	1
LEU012.A0101.TF1.1 - LEU046.A0101.TF1.1	Unrelated	0.252299	0.00271119	6475	25664	0.249544	0	3.94e-144	9.38e-37	1
LEU012.A0101.TF1.1 - LEU050.A0101.TF1.1	Unrelated	0.249655	0.00275694	6153	24646	0.249544	0	4.36e-128	1.94e-30	1
LEU012.A0101.TF1.1 - LEU052.A0101.TF1.1	Unrelated	0.25238	0.00271338	6468	25628	0.249544	0	2.92e-144	7.35e-37	1
LEU012.A0101.TF1.1 - LEU053.A0101.TF1.1	Unrelated	0.246047	0.00277109	5944	24158	0.249544	0	9.3e-112	2.32e-23	1
LEU012.A0101.TF1.1 - LEU055.A0101.TF1.1	Unrelated	0.24361	0.00268146	6243	25627	0.249544	0	1.01e-108	3.44e-20	1
LEU012.A0101.TF1.1 - LEU056.A0101.TF1.1	Unrelated	0.234455	0.00269381	5799	24734	0.249544	0	4.36e-73	1.19e-06	0.999999
LEU012.A0101.TF1.1 - LEU057.A0101.TF1.1	Unrelated	0.253037	0.00273922	6374	25190	0.249544	0	1.94e-144	1.75e-37	1
LEU012.A0101.TF1.1 - LEU058.A0101.TF1.1	Unrelated	0.245142	0.0027034	6207	25320	0.249544	0	1.72e-113	9.16e-23	1
LEU012.A0101.TF1.1 - LEU059.A0101.TF1.1	Unrelated	0.248547	0.0026987	6374	25645	0.249544	0	9.64e-129	1.6e-29	1
LEU012.A0101.TF1.1 - LEU060.A0101.TF1.1	Unrelated	0.247725	0.00270937	6289	25387	0.249544	0	3.81e-124	1.13e-27	1
LEU012.A0101.TF1.1 - LEU061.A0101.TF1.1	Unrelated	0.244536	0.00272694	6075	24843	0.249544	0	5.32e-109	3.01e-21	1
LEU012.A0101.TF1.1 - LEU063.A0101.TF1.1	Unrelated	0.247728	0.00271979	6241	25193	0.249544	0	3.27e-123	1.79e-27	1
LEU012.A0101.TF1.1 - LEU065.A0101.TF1.1	Unrelated	0.231384	0.00263872	5910	25542	0.249544	0	7.18e-66	0.000757	0.999243
LEU013.A0101.TF1.1 - LEU014.A0101.TF1.1	Unrelated	0.244604	0.00269777	6210	25388	0.249544	0	1.2e-111	7.96e-22	1
LEU013.A0101.TF1.1 - LEU015.A0101.TF1.1	Unrelated	0.247756	0.00272683	6210	25065	0.249544	0	1.06e-122	2.17e-27	1
LEU013.A0101.TF1.1 - LEU016.A0101.TF1.1	Unrelated	0.25299	0.0027311	6410	25337	0.249544	0	4.36e-145	1.31e-37	1
LEU013.A0101.TF1.1 - LEU017.A0101.TF1.1	Unrelated	0.249301	0.00273441	6240	25030	0.249544	0	1.15e-128	3.07e-30	1
LEU013.A0101.TF1.1 - LEU023.A0101.TF1.1	Unrelated	0.247603	0.00273358	6173	24931	0.249544	0	1.9e-121	5.78e-27	1
LEU013.A0101.TF1.1 - LEU024.A0101.TF1.1	Unrelated	0.247267	0.00270518	6289	25434	0.249544	0	1.57e-122	7.38e-27	1
LEU013.A0101.TF1.1 - LEU025.A0101.TF1.1	Unrelated	0.246916	0.00276053	6025	24401	0.249544	0	3.16e-116	3.69e-25	1
LEU013.A0101.TF1.1 - LEU02651.mer.TF1.1	Unrelated	0.249577	0.00271548	6339	25399	0.249544	0	1.16e-131	3.37e-31	1
LEU013.A0101.TF1.1 - LEU027.A0101.TF1.1	Unrelated	0.248045	0.00270713	6313	25451	0.249544	0	9.53e-126	2.38e-28	1
LEU013.A0101.TF1.1 - LEU029.A0101.TF1.1	Unrelated	0.247209	0.00282685	5757	23288	0.249544	0	4.9e-112	1.5e-24	1
LEU013.A0101.TF1.1 - LEU030.A0101.TF1.1	Unrelated	0.254429	0.00335259	4294	16877	0.249544	0	9.77e-101	4.17e-27	1
LEU013.A0101.TF1.1 - LEU031.A0101.TF1.1	Unrelated	0.23161	0.00270363	5639	24347	0.249544	0	2.13e-63	0.000814	0.999186
LEU013.A0101.TF1.1 - LEU032.A0101.TF1.1	Unrelated	0.248604	0.00281079	5878	23644	0.249544	0	5.76e-119	2.25e-27	1
LEU013.A0101.TF1.1 - LEU033.A0101.TF1.1	Unrelated	0.252436	0.00325111	4507	17854	0.249544	0	7.16e-101	5.76e-26	1
LEU013.A0101.TF1.1 - LEU035.A0101.TF1.1	Unrelated	0.25394	0.00292479	5624	22147	0.249544	0	2.98e-130	1.53e-34	1
LEU013.A0101.TF1.1 - LEU036.A0101.TF1.1	Unrelated	0.251603	0.00331276	4317	17158	0.249544	0	1.08e-94	6.57e-24	1
LEU013.A0101.TF1.1 - LEU037.A0101.TF1.1	Unrelated	0.250369	0.00326315	4413	17626	0.249544	0	8.38e-94	6.51e-23	1
LEU013.A0101.TF1.1 - LEU038.A0101.TF1.1	Unrelated	0.247418	0.00271434	6253	25273	0.249544	0	2.31e-122	5.63e-27	1
LEU013.A0101.TF1.1 - LEU039.A0101.TF1.1	Unrelated	0.251093	0.00270984	6430	25608	0.249544	0	6.55e-139	2.33e-34	1
LEU013.A0101.TF1.1 - LEU040.A0101.TF1.1	Unrelated	0.244592	0.002723	6095	24919	0.249544	0	1.49e-109	2.05e-21	1
LEU013.A0101.TF1.1 - LEU041.A0101.TF1.1	Unrelated	0.249581	0.00270234	6401	25647	0.249544	0	5.87e-133	1.67e-31	1
LEU013.A0101.TF1.1 - LEU044.A0101.TF1.1	Unrelated	0.247249	0.00272877	6180	24995	0.249544	0	2.34e-120	2.25e-26	1
LEU013.A0101.TF1.1 - LEU046.A0101.TF1.1	Unrelated	0.249597	0.00271289	6352	25449	0.249544	0	5.29e-132	2.68e-31	1
LEU013.A0101.TF1.1 - LEU050.A0101.TF1.1	Unrelated	0.245244	0.00275473	5982	24392	0.249544	0	9.5e-110	3.87e-22	1
LEU013.A0101.TF1.1 - LEU052.A0101.TF1.1	Unrelated	0.245193	0.00269757	6236	25433	0.249544	0	3.37e-114	5.86e-23	1
LEU013.A0101.TF1.1 - LEU053.A0101.TF1.1	Unrelated	0.248946	0.00280804	5903	23712	0.249544	0	1.37e-120	4.69e-28	1
LEU013.A0101.TF1.1 - LEU055.A0101.TF1.1	Unrelated	0.247877	0.00271356	6276	25319	0.249544	0	2.01e-124	6.88e-28	1
LEU013.A0101.TF1.1 - LEU056.A0101.TF1.1	Unrelated	0.245995	0.00276017	5989	24346	0.249544	0	2.01e-112	1.92e-23	1
LEU013.A0101.TF1.1 - LEU057.A0101.TF1.1	Unrelated	0.248758	0.00273582	6211	24968	0.249544	0	3.38e-126	3.74e-29	1
LEU013.A0101.TF1.1 - LEU058.A0101.TF1.1	Unrelated	0.24998	0.00273493	6266	25066	0.249544	0	1.5e-131	1.48e-31	1
LEU013.A0101.TF1.1 - LEU059.A0101.TF1.1	Unrelated	0.250236	0.00271483	6370	25456	0.249544	0	1.28e-134	1.6e-32	1
LEU013.A0101.TF1.1 - LEU060.A0101.TF1.1	Unrelated	0.250379	0.00273704	6273	25054	0.249544	0	4.46e-133	2.73e-32	1
LEU013.A0101.TF1.1 - LEU061.A0101.TF1.1	Unrelated	0.250235	0.00276768	6129	24493	0.249544	0	1.5e-129	2.56e-31	1
LEU013.A0101.TF1.1 - LEU063.A0101.TF1.1	Unrelated	0.245413	0.00272373	6126	24962	0.249544	0	5.84e-113	5.99e-23	1
LEU013.A0101.TF1.1 - LEU064.A0101.TF1.1	Unrelated	0.248693	0.00281858	5849	23519	0.249544	0	1.14e-118	2.18e-27	1
LEU013.A0101.TF1.1 - LEU065.A0101.TF1.1	Unrelated	0.24768	0.00271826	6246	25218	0.249544	0	3.82e-123	2.07e-27	1
LEU014.A0101.TF1.1 - LEU015.A0101.TF1.1	Unrelated	0.24868	0.00272393	6262	25181	0.249544	0	5.93e-127	3.01e-29	1
LEU014.A0101.TF1.1 - LEU016.A0101.TF1.1	Unrelated	0.247644	0.00270476	6307	25468	0.249544	0	3.27e-124	1.32e-27	1
LEU014.A0101.TF1.1 - LEU017.A0101.TF1.1	Unrelated	0.248212	0.0027227	6248	25172	0.249544	0	4.82e-125	2.32e-28	1
LEU014.A0101.TF1.1 - LEU018.A0101.TF1.1	Unrelated	0.249861	0.00272689	6298	25206	0.249544	0	8.33e-132	1.67e-31	1
LEU014.A0101.TF1.1 - LEU021.A0101.TF1.1	Unrelated	0.252572	0.00289324	5696	22552	0.249544	0	1.02e-127	7.63e-33	1
LEU014.A0101.TF1.1 - LEU023.A0101.TF1.1	Unrelated	0.249521	0.00273293	6256	25072	0.249544	0	9.33e-130	1.06e-30	1
LEU014.A0101.TF1.1 - LEU025.A0101.TF1.1	Unrelated	0.24511	0.0027459	6015	24540	0.249544	0	6.83e-110	5.01e-22	1
LEU014.A0101.TF1.1 - LEU027.A0101.TF1.1	Unrelated	0.245027	0.0026913	6258	25540	0.249544	0	5.2e-114	9.65e-23	1
LEU014.A0101.TF1.1 - LEU029.A0101.TF1.1	Unrelated	0.249063	0.00282233	5848	23480	0.249544	0	7.45e-120	5.41e-28	1
LEU014.A0101.TF1.1 - LEU031.A0101.TF1.1	Unrelated	0.252011	0.00277408	6173	24495	0.249544	0	1.79e-136	1.4e-34	1
LEU014.A0101.TF1.1 - LEU032.A0101.TF1.1	Unrelated	0.246516	0.00279224	5873	23824	0.249544	0	5.47e-112	7.11e-24	1
LEU014.A0101.TF1.1 - LEU033.A0101.TF1.1	Unrelated	0.253058	0.00322012	4613	18229	0.249544	0	8.89e-105	2.4e-27	1
LEU014.A0101.TF1.1 - LEU034.A0101.TF1.1	Unrelated	0.25276	0.00321279	4625	18298	0.249544	0	2.65e-104	4.88e-27	1
LEU014.A0101.TF1.1 - LEU035.A0101.TF1.1	Unrelated	0.25	0.0028919	5605	22420	0.249544	0	8.25e-118	2.47e-28	1
LEU014.A0101.TF1.1 - LEU036.A0101.TF1.1	Unrelated	0.254328	0.00328631	4466	17560	0.249544	0	1.67e-104	4.83e-28	1
LEU014.A0101.TF1.1 - LEU037.A0101.TF1.1	Unrelated	0.252253	0.0032391	4535	17978	0.249544	0	4.83e-101	6.81e-26	1
LEU014.A0101.TF1.1 - LEU038.A0101.TF1.1	Unrelated	0.248052	0.00270955	6302	25406	0.249544	0	1.49e-125	2.59e-28	1
LEU014.A0101.TF1.1 - LEU039.A0101.TF1.1	Unrelated	0.252633	0.00270895	6500	25729	0.249544	0	7.32e-146	1.72e-37	1
LEU014.A0101.TF1.1 - LEU040.A0101.TF1.1	Unrelated	0.247703	0.0027281	6202	25038	0.249544	0	2.31e-122	2.9e-27	1
LEU014.A0101.TF1.1 - LEU041.A0101.TF1.1	Unrelated	0.251049	0.00270272	6462	25740	0.249544	0	1.93e-139	1.9e-34	1
LEU014.A0101.TF1.1 - LEU044.A0101.TF1.1	Unrelated	0.248218	0.00272581	6234	25115	0.249544	0	8.73e-125	2.62e-28	1
LEU014.A0101.TF1.1 - LEU046.A0101.TF1.1	Unrelated	0.251281	0.00271279	6424	25565	0.249544	0	1.93e-139	1.16e-34	1
LEU014.A0101.TF1.1 - LEU050.A0101.TF1.1	Unrelated	0.250051	0.00276305	6142	24563	0.249544	0	3.35e-129	4.56e-31	1
LEU014.A0101.TF1.1 - LEU053.A0101.TF1.1	Unrelated	0.253555	0.00281337	6063	23912	0.249544	0	4.09e-139	1.51e-36	1
LEU014.A0101.TF1.1 - LEU056.A0101.TF1.1	Unrelated	0.254178	0.00277973	6236	24534	0.249544	0	3.79e-145	1.25e-38	1
LEU014.A0101.TF1.1 - LEU057.A0101.TF1.1	Unrelated	0.24995	0.00273379	6270	25085	0.249544	0	1.57e-131	1.6e-31	1
LEU014.A0101.TF1.1 - LEU058.A0101.TF1.1	Unrelated	0.241769	0.00269504	6102	25239	0.249544	0	5.83e-100	1.13e-16	1
LEU014.A0101.TF1.1 - LEU059.A0101.TF1.1	Unrelated	0.244567	0.00268965	6246	25539	0.249544	0	3.67e-112	6.96e-22	1
LEU014.A0101.TF1.1 - LEU060.A0101.TF1.1	Unrelated	0.248956	0.00272646	6262	25153	0.249544	0	6.43e-128	9.76e-30	1
LEU014.A0101.TF1.1 - LEU061.A0101.TF1.1	Unrelated	0.254206	0.00277553	6256	24610	0.249544	0	1.05e-145	8.48e-39	1
LEU014.A0101.TF1.1 - LEU063.A0101.TF1.1	Unrelated	0.248337	0.0027269	6234	25103	0.249544	0	3.37e-125	1.62e-28	1
LEU014.A0101.TF1.1 - LEU064.A0101.TF1.1	Unrelated	0.247394	0.00280341	5861	23691	0.249544	0	1.18e-114	2.74e-25	1
LEU014.A0101.TF1.1 - LEU065.A0101.TF1.1	Unrelated	0.241332	0.00268742	6118	25351	0.249544	0	9.64e-99	5.16e-16	1
LEU015.A0101.TF1.1 - LEU016.A0101.TF1.1	Unrelated	0.248201	0.00272369	6243	25153	0.249544	0	6.64e-125	2.56e-28	1
LEU015.A0101.TF1.1 - LEU017.A0101.TF1.1	Unrelated	0.246472	0.00272888	6147	24940	0.249544	0	5.03e-117	7.06e-25	1
LEU015.A0101.TF1.1 - LEU018.A0101.TF1.1	Unrelated	0.246318	0.00273303	6122	24854	0.249544	0	5.05e-116	1.64e-24	1
LEU015.A0101.TF1.1 - LEU021.A0101.TF1.1	Unrelated	0.250011	0.0029084	5542	22167	0.249544	0	1.58e-116	4.86e-28	1
LEU015.A0101.TF1.1 - LEU023.A0101.TF1.1	Unrelated	0.251001	0.00275747	6206	24725	0.249544	0	8.81e-134	5e-33	1
LEU015.A0101.TF1.1 - LEU024.A0101.TF1.1	Unrelated	0.253057	0.00273042	6416	25354	0.249544	0	1.87e-145	9.22e-38	1
LEU015.A0101.TF1.1 - LEU025.A0101.TF1.1	Unrelated	0.245362	0.00276278	5952	24258	0.249544	0	1.34e-109	3.13e-22	1
LEU015.A0101.TF1.1 - LEU02651.mer.TF1.1	Unrelated	0.252732	0.00272942	6407	25351	0.249544	0	3.99e-144	3.87e-37	1
LEU015.A0101.TF1.1 - LEU027.A0101.TF1.1	Unrelated	0.249094	0.00271474	6322	25380	0.249544	0	1.28e-129	2.93e-30	1
LEU015.A0101.TF1.1 - LEU029.A0101.TF1.1	Unrelated	0.252858	0.00286544	5818	23009	0.249544	0	2.46e-131	5.47e-34	1
LEU015.A0101.TF1.1 - LEU030.A0101.TF1.1	Unrelated	0.254086	0.00338732	4197	16518	0.249544	0	1.04e-97	4.04e-26	1
LEU015.A0101.TF1.1 - LEU031.A0101.TF1.1	Unrelated	0.248409	0.00277724	6013	24206	0.249544	0	4.98e-121	1.18e-27	1
LEU015.A0101.TF1.1 - LEU032.A0101.TF1.1	Unrelated	0.252921	0.0028386	5931	23450	0.249544	0	4.46e-134	9.72e-35	1
LEU015.A0101.TF1.1 - LEU033.A0101.TF1.1	Unrelated	0.24927	0.00327316	4354	17467	0.249544	0	6.44e-90	2.81e-21	1
LEU015.A0101.TF1.1 - LEU034.A0101.TF1.1	Unrelated	0.252124	0.00326814	4451	17654	0.249544	0	7.13e-99	2.86e-25	1
LEU015.A0101.TF1.1 - LEU035.A0101.TF1.1	Unrelated	0.248465	0.0029255	5421	21818	0.249544	0	2.38e-109	4.35e-25	1
LEU015.A0101.TF1.1 - LEU036.A0101.TF1.1	Unrelated	0.254417	0.00336502	4262	16752	0.249544	0	5.78e-100	6.76e-27	1
LEU015.A0101.TF1.1 - LEU037.A0101.TF1.1	Unrelated	0.251212	0.00331424	4302	17125	0.249544	0	1.89e-93	2.31e-23	1
LEU015.A0101.TF1.1 - LEU038.A0101.TF1.1	Unrelated	0.24759	0.0027242	6215	25102	0.249544	0	3.2e-122	4.05e-27	1
LEU015.A0101.TF1.1 - LEU039.A0101.TF1.1	Unrelated	0.254547	0.00273017	6480	25457	0.249544	0	4.46e-152	9.19e-41	1
LEU015.A0101.TF1.1 - LEU040.A0101.TF1.1	Unrelated	0.250292	0.00275054	6208	24803	0.249544	0	2.08e-131	8.21e-32	1
LEU015.A0101.TF1.1 - LEU041.A0101.TF1.1	Unrelated	0.251593	0.00271349	6434	25573	0.249544	0	9.39e-141	2.84e-35	1
LEU015.A0101.TF1.1 - LEU044.A0101.TF1.1	Unrelated	0.251562	0.00275506	6240	24805	0.249544	0	2.01e-136	3.55e-34	1
LEU015.A0101.TF1.1 - LEU046.A0101.TF1.1	Unrelated	0.251859	0.00273012	6367	25280	0.249544	0	3.23e-140	2.22e-35	1
LEU015.A0101.TF1.1 - LEU050.A0101.TF1.1	Unrelated	0.249194	0.00278109	6028	24190	0.249544	0	5.85e-124	4.69e-29	1
LEU015.A0101.TF1.1 - LEU052.A0101.TF1.1	Unrelated	0.251377	0.00273114	6342	25229	0.249544	0	5.29e-138	2.13e-34	1
LEU015.A0101.TF1.1 - LEU053.A0101.TF1.1	Unrelated	0.249289	0.00281749	5877	23575	0.249544	0	3.49e-121	1.67e-28	1
LEU015.A0101.TF1.1 - LEU055.A0101.TF1.1	Unrelated	0.247613	0.00271699	6249	25237	0.249544	0	5.76e-123	2.65e-27	1
LEU015.A0101.TF1.1 - LEU056.A0101.TF1.1	Unrelated	0.252816	0.00279187	6127	24235	0.249544	0	3.88e-138	1.09e-35	1
LEU015.A0101.TF1.1 - LEU057.A0101.TF1.1	Unrelated	0.251805	0.00275683	6242	24789	0.249544	0	2.7e-137	1.32e-34	1
LEU015.A0101.TF1.1 - LEU058.A0101.TF1.1	Unrelated	0.247097	0.00273401	6150	24889	0.249544	0	3e-119	5.54e-26	1
LEU015.A0101.TF1.1 - LEU059.A0101.TF1.1	Unrelated	0.255307	0.00274392	6447	25252	0.249544	0	6.54e-154	6.97e-42	1
LEU015.A0101.TF1.1 - LEU060.A0101.TF1.1	Unrelated	0.249619	0.00274084	6224	24934	0.249544	0	1.97e-129	1.02e-30	1
LEU015.A0101.TF1.1 - LEU061.A0101.TF1.1	Unrelated	0.251294	0.00277969	6119	24350	0.249544	0	6.78e-133	4.52e-33	1
LEU015.A0101.TF1.1 - LEU063.A0101.TF1.1	Unrelated	0.247609	0.00274186	6136	24781	0.249544	0	9.62e-121	8.12e-27	1
LEU015.A0101.TF1.1 - LEU064.A0101.TF1.1	Unrelated	0.243123	0.00280798	5674	23338	0.249544	0	2.68e-97	1.25e-17	1
LEU015.A0101.TF1.1 - LEU065.A0101.TF1.1	Unrelated	0.252259	0.00274041	6336	25117	0.249544	0	6.47e-141	6.53e-36	1
LEU016.A0101.TF1.1 - LEU017.A0101.TF1.1	Unrelated	0.254559	0.0027488	6393	25114	0.249544	0	4.36e-150	3.02e-40	1
LEU016.A0101.TF1.1 - LEU018.A0101.TF1.1	Unrelated	0.255624	0.00275017	6431	25158	0.249544	0	1.3e-154	2.48e-42	1
LEU016.A0101.TF1.1 - LEU021.A0101.TF1.1	Unrelated	0.24788	0.00287733	5582	22519	0.249544	0	9.42e-111	6.89e-25	1
LEU016.A0101.TF1.1 - LEU023.A0101.TF1.1	Unrelated	0.25062	0.00273989	6270	25018	0.249544	0	7.66e-134	1.07e-32	1
LEU016.A0101.TF1.1 - LEU024.A0101.TF1.1	Unrelated	0.251127	0.00271521	6406	25509	0.249544	0	1.64e-138	2.71e-34	1
LEU016.A0101.TF1.1 - LEU025.A0101.TF1.1	Unrelated	0.251369	0.00277269	6153	24478	0.249544	0	6.99e-134	2.23e-33	1
LEU016.A0101.TF1.1 - LEU02651.mer.TF1.1	Unrelated	0.252264	0.00271907	6436	25513	0.249544	0	3.83e-143	1.79e-36	1
LEU016.A0101.TF1.1 - LEU027.A0101.TF1.1	Unrelated	0.250803	0.00271251	6405	25538	0.249544	0	2.37e-137	1.04e-33	1
LEU016.A0101.TF1.1 - LEU029.A0101.TF1.1	Unrelated	0.249254	0.00282365	5850	23470	0.249544	0	1.62e-120	2.56e-28	1
LEU016.A0101.TF1.1 - LEU030.A0101.TF1.1	Unrelated	0.251162	0.00330564	4323	17212	0.249544	0	8.75e-94	2.06e-23	1
LEU016.A0101.TF1.1 - LEU031.A0101.TF1.1	Unrelated	0.248283	0.00276186	6075	24468	0.249544	0	7.66e-122	1.02e-27	1
LEU016.A0101.TF1.1 - LEU032.A0101.TF1.1	Unrelated	0.245797	0.00279137	5848	23792	0.249544	0	3.88e-109	1.41e-22	1
LEU016.A0101.TF1.1 - LEU033.A0101.TF1.1	Unrelated	0.245381	0.00319109	4462	18184	0.249544	0	2.19e-82	7.26e-17	1
LEU016.A0101.TF1.1 - LEU034.A0101.TF1.1	Unrelated	0.252526	0.00321974	4598	18208	0.249544	0	4.06e-103	1.37e-26	1
LEU016.A0101.TF1.1 - LEU035.A0101.TF1.1	Unrelated	0.249855	0.00289515	5587	22361	0.249544	0	5.5e-117	5.12e-28	1
LEU016.A0101.TF1.1 - LEU036.A0101.TF1.1	Unrelated	0.248625	0.00327136	4340	17456	0.249544	0	4.47e-88	2.01e-20	1
LEU016.A0101.TF1.1 - LEU037.A0101.TF1.1	Unrelated	0.250603	0.0032448	4470	17837	0.249544	0	1.4e-95	1.72e-23	1
LEU016.A0101.TF1.1 - LEU038.A0101.TF1.1	Unrelated	0.248207	0.0027114	6300	25382	0.249544	0	4.63e-126	1.4e-28	1
LEU016.A0101.TF1.1 - LEU039.A0101.TF1.1	Unrelated	0.249427	0.00269757	6417	25727	0.249544	0	9.67e-133	2.65e-31	1
LEU016.A0101.TF1.1 - LEU040.A0101.TF1.1	Unrelated	0.251278	0.00274151	6290	25032	0.249544	0	1.55e-136	5.99e-34	1
LEU016.A0101.TF1.1 - LEU041.A0101.TF1.1	Unrelated	0.247356	0.00269042	6362	25720	0.249544	0	2.92e-124	2.54e-27	1
LEU016.A0101.TF1.1 - LEU044.A0101.TF1.1	Unrelated	0.248118	0.0027262	6228	25101	0.249544	0	2.57e-124	4.18e-28	1
LEU016.A0101.TF1.1 - LEU046.A0101.TF1.1	Unrelated	0.246634	0.0026966	6302	25552	0.249544	0	1.55e-120	8.87e-26	1
LEU016.A0101.TF1.1 - LEU050.A0101.TF1.1	Unrelated	0.247261	0.00275349	6070	24549	0.249544	0	2.89e-118	6.17e-26	1
LEU016.A0101.TF1.1 - LEU052.A0101.TF1.1	Unrelated	0.252362	0.00271974	6437	25507	0.249544	0	1.65e-143	1.18e-36	1
LEU016.A0101.TF1.1 - LEU053.A0101.TF1.1	Unrelated	0.253436	0.00281553	6049	23868	0.249544	0	2.09e-138	2.87e-36	1
LEU016.A0101.TF1.1 - LEU055.A0101.TF1.1	Unrelated	0.25188	0.00272369	6398	25401	0.249544	0	5.73e-141	1.38e-35	1
LEU016.A0101.TF1.1 - LEU056.A0101.TF1.1	Unrelated	0.246559	0.00275467	6036	24481	0.249544	0	3.2e-115	1.37e-24	1
LEU016.A0101.TF1.1 - LEU057.A0101.TF1.1	Unrelated	0.254009	0.00274925	6368	25070	0.249544	0	1.25e-147	3.86e-39	1
LEU016.A0101.TF1.1 - LEU058.A0101.TF1.1	Unrelated	0.248613	0.00272115	6272	25228	0.249544	0	6.38e-127	3.56e-29	1
LEU016.A0101.TF1.1 - LEU059.A0101.TF1.1	Unrelated	0.252135	0.00271771	6437	25530	0.249544	0	1.03e-142	2.99e-36	1
LEU016.A0101.TF1.1 - LEU060.A0101.TF1.1	Unrelated	0.249403	0.00272967	6266	25124	0.249544	0	1.49e-129	1.53e-30	1
LEU016.A0101.TF1.1 - LEU061.A0101.TF1.1	Unrelated	0.251546	0.00276758	6183	24580	0.249544	0	3.95e-135	7.66e-34	1
LEU016.A0101.TF1.1 - LEU063.A0101.TF1.1	Unrelated	0.250459	0.00273689	6277	25062	0.249544	0	1.95e-133	1.89e-32	1
LEU016.A0101.TF1.1 - LEU064.A0101.TF1.1	Unrelated	0.247588	0.00280788	5850	23628	0.249544	0	4.45e-115	1.45e-25	1
LEU016.A0101.TF1.1 - LEU065.A0101.TF1.1	Unrelated	0.246277	0.00270777	6235	25317	0.249544	0	5.25e-118	7.05e-25	1
LEU017.A0101.TF1.1 - LEU018.A0101.TF1.1	Unrelated	0.250957	0.00275197	6229	24821	0.249544	0	4.01e-134	4.53e-33	1
LEU017.A0101.TF1.1 - LEU021.A0101.TF1.1	Unrelated	0.247529	0.00289949	5484	22155	0.249544	0	9.63e-108	6.42e-24	1
LEU017.A0101.TF1.1 - LEU023.A0101.TF1.1	Unrelated	0.246407	0.0027417	6087	24703	0.249544	0	1.14e-115	1.57e-24	1
LEU017.A0101.TF1.1 - LEU024.A0101.TF1.1	Unrelated	0.246232	0.00270605	6241	25346	0.249544	0	5.84e-118	8.03e-25	1
LEU017.A0101.TF1.1 - LEU025.A0101.TF1.1	Unrelated	0.249113	0.00277757	6040	24246	0.249544	0	6.19e-124	5.65e-29	1
LEU017.A0101.TF1.1 - LEU02651.mer.TF1.1	Unrelated	0.253668	0.00273271	6431	25352	0.249544	0	6.57e-148	6.35e-39	1
LEU017.A0101.TF1.1 - LEU027.A0101.TF1.1	Unrelated	0.243756	0.00269471	6188	25386	0.249544	0	2.79e-108	2.86e-20	1
LEU017.A0101.TF1.1 - LEU029.A0101.TF1.1	Unrelated	0.250261	0.00285769	5750	22976	0.249544	0	1.15e-121	1.82e-29	1
LEU017.A0101.TF1.1 - LEU030.A0101.TF1.1	Unrelated	0.251461	0.00338493	4131	16428	0.249544	0	2.52e-90	9.54e-23	1
LEU017.A0101.TF1.1 - LEU031.A0101.TF1.1	Unrelated	0.247706	0.00277552	5992	24190	0.249544	0	2.99e-118	2.28e-26	1
LEU017.A0101.TF1.1 - LEU032.A0101.TF1.1	Unrelated	0.243208	0.00280831	5676	23338	0.249544	0	1.32e-97	9.02e-18	1
LEU017.A0101.TF1.1 - LEU033.A0101.TF1.1	Unrelated	0.252374	0.00328563	4411	17478	0.249544	0	1.37e-98	2.37e-25	1
LEU017.A0101.TF1.1 - LEU034.A0101.TF1.1	Unrelated	0.250523	0.00325929	4428	17675	0.249544	0	1.7e-94	3.53e-23	1
LEU017.A0101.TF1.1 - LEU035.A0101.TF1.1	Unrelated	0.253421	0.00294268	5537	21849	0.249544	0	1.04e-126	3.1e-33	1
LEU017.A0101.TF1.1 - LEU036.A0101.TF1.1	Unrelated	0.252723	0.00336182	4223	16710	0.249544	0	3.25e-95	1.05e-24	1
LEU017.A0101.TF1.1 - LEU037.A0101.TF1.1	Unrelated	0.25723	0.0033444	4394	17082	0.249544	0	1.46e-109	5.06e-31	1
LEU017.A0101.TF1.1 - LEU038.A0101.TF1.1	Unrelated	0.249342	0.0027313	6256	25090	0.249544	0	3.89e-129	2.18e-30	1
LEU017.A0101.TF1.1 - LEU039.A0101.TF1.1	Unrelated	0.24658	0.00270254	6272	25436	0.249544	0	8.99e-120	1.46e-25	1
LEU017.A0101.TF1.1 - LEU040.A0101.TF1.1	Unrelated	0.246979	0.00273714	6131	24824	0.249544	0	1.79e-118	1.07e-25	1
LEU017.A0101.TF1.1 - LEU041.A0101.TF1.1	Unrelated	0.248446	0.0027016	6356	25583	0.249544	0	5.06e-128	2.94e-29	1
LEU017.A0101.TF1.1 - LEU044.A0101.TF1.1	Unrelated	0.252071	0.00275991	6239	24751	0.249544	0	3.95e-138	4.78e-35	1
LEU017.A0101.TF1.1 - LEU050.A0101.TF1.1	Unrelated	0.248706	0.00278139	6007	24153	0.249544	0	6.68e-122	3.94e-28	1
LEU017.A0101.TF1.1 - LEU052.A0101.TF1.1	Unrelated	0.25125	0.0027328	6329	25190	0.249544	0	2.78e-137	4.17e-34	1
LEU017.A0101.TF1.1 - LEU053.A0101.TF1.1	Unrelated	0.249851	0.00282015	5888	23566	0.249544	0	3.06e-123	1.75e-29	1
LEU017.A0101.TF1.1 - LEU055.A0101.TF1.1	Unrelated	0.246433	0.00271312	6217	25228	0.249544	0	3.26e-118	4.39e-25	1
LEU017.A0101.TF1.1 - LEU056.A0101.TF1.1	Unrelated	0.249287	0.00278034	6035	24209	0.249544	0	2.05e-124	3.02e-29	1
LEU017.A0101.TF1.1 - LEU057.A0101.TF1.1	Unrelated	0.246219	0.0027395	6089	24730	0.249544	0	4.64e-115	3.27e-24	1
LEU017.A0101.TF1.1 - LEU058.A0101.TF1.1	Unrelated	0.247335	0.00273643	6149	24861	0.249544	0	4.72e-120	2.15e-26	1
LEU017.A0101.TF1.1 - LEU059.A0101.TF1.1	Unrelated	0.248377	0.00271877	6273	25256	0.249544	0	4.08e-126	9.21e-29	1
LEU017.A0101.TF1.1 - LEU060.A0101.TF1.1	Unrelated	0.248465	0.00273731	6192	24921	0.249544	0	8.39e-125	1.48e-28	1
LEU017.A0101.TF1.1 - LEU061.A0101.TF1.1	Unrelated	0.252058	0.00278582	6123	24292	0.249544	0	1.56e-135	2.18e-34	1
LEU017.A0101.TF1.1 - LEU063.A0101.TF1.1	Unrelated	0.249596	0.00275192	6173	24732	0.249544	0	2.68e-128	1.96e-30	1
LEU017.A0101.TF1.1 - LEU064.A0101.TF1.1	Unrelated	0.246445	0.00282446	5737	23279	0.249544	0	3.5e-109	3.19e-23	1
LEU017.A0101.TF1.1 - LEU065.A0101.TF1.1	Unrelated	0.250139	0.0027329	6282	25114	0.249544	0	1.95e-132	6.49e-32	1
LEU018.A0101.TF1.1 - LEU023.A0101.TF1.1	Unrelated	0.251	0.00275657	6210	24741	0.249544	0	7.27e-134	4.78e-33	1
LEU018.A0101.TF1.1 - LEU024.A0101.TF1.1	Unrelated	0.250485	0.00272543	6331	25275	0.249544	0	1.14e-134	9.08e-33	1
LEU018.A0101.TF1.1 - LEU025.A0101.TF1.1	Unrelated	0.247683	0.00277669	5986	24168	0.249544	0	4.67e-118	2.64e-26	1
LEU018.A0101.TF1.1 - LEU02651.mer.TF1.1	Unrelated	0.251356	0.00272944	6349	25259	0.249544	0	4.43e-138	2.13e-34	1
LEU018.A0101.TF1.1 - LEU027.A0101.TF1.1	Unrelated	0.248072	0.00271621	6272	25283	0.249544	0	4.99e-125	3.23e-28	1
LEU018.A0101.TF1.1 - LEU029.A0101.TF1.1	Unrelated	0.251485	0.00285667	5801	23067	0.249544	0	1.25e-126	1.07e-31	1
LEU018.A0101.TF1.1 - LEU030.A0101.TF1.1	Unrelated	0.247242	0.00335872	4079	16498	0.249544	0	1.15e-79	1.21e-17	1
LEU018.A0101.TF1.1 - LEU031.A0101.TF1.1	Unrelated	0.249948	0.00278649	6035	24145	0.249544	0	1.27e-126	2.3e-30	1
LEU018.A0101.TF1.1 - LEU032.A0101.TF1.1	Unrelated	0.250266	0.00282669	5877	23483	0.249544	0	2.35e-124	4.13e-30	1
LEU018.A0101.TF1.1 - LEU033.A0101.TF1.1	Unrelated	0.253495	0.00328584	4443	17527	0.249544	0	5.51e-102	6.79e-27	1
LEU018.A0101.TF1.1 - LEU034.A0101.TF1.1	Unrelated	0.253347	0.00327579	4466	17628	0.249544	0	3.73e-102	7.52e-27	1
LEU018.A0101.TF1.1 - LEU035.A0101.TF1.1	Unrelated	0.248606	0.00292177	5440	21882	0.249544	0	3.68e-110	2.17e-25	1
LEU018.A0101.TF1.1 - LEU036.A0101.TF1.1	Unrelated	0.248526	0.00333507	4173	16791	0.249544	0	1.75e-84	1.5e-19	1
LEU018.A0101.TF1.1 - LEU037.A0101.TF1.1	Unrelated	0.249303	0.0032967	4293	17220	0.249544	0	9.55e-89	4.98e-21	1
LEU018.A0101.TF1.1 - LEU038.A0101.TF1.1	Unrelated	0.249482	0.00273061	6265	25112	0.249544	0	8.31e-130	1.12e-30	1
LEU018.A0101.TF1.1 - LEU039.A0101.TF1.1	Unrelated	0.253015	0.00272474	6441	25457	0.249544	0	7.14e-146	7.84e-38	1
LEU018.A0101.TF1.1 - LEU040.A0101.TF1.1	Unrelated	0.251283	0.00275738	6218	24745	0.249544	0	5.35e-135	1.41e-33	1
LEU018.A0101.TF1.1 - LEU041.A0101.TF1.1	Unrelated	0.247156	0.00270159	6301	25494	0.249544	0	2.28e-122	1.04e-26	1
LEU018.A0101.TF1.1 - LEU044.A0101.TF1.1	Unrelated	0.249325	0.00274566	6190	24827	0.249544	0	1.01e-127	4.8e-30	1
LEU018.A0101.TF1.1 - LEU046.A0101.TF1.1	Unrelated	0.251345	0.00272849	6353	25276	0.249544	0	3.95e-138	2.12e-34	1
LEU018.A0101.TF1.1 - LEU050.A0101.TF1.1	Unrelated	0.248309	0.00277491	6019	24240	0.249544	0	8.25e-121	1.64e-27	1
LEU018.A0101.TF1.1 - LEU052.A0101.TF1.1	Unrelated	0.253118	0.0027361	6392	25253	0.249544	0	3.99e-145	9.9e-38	1
LEU018.A0101.TF1.1 - LEU053.A0101.TF1.1	Unrelated	0.25099	0.00282916	5895	23487	0.249544	0	4.47e-127	2.17e-31	1
LEU018.A0101.TF1.1 - LEU055.A0101.TF1.1	Unrelated	0.249384	0.00272819	6272	25150	0.249544	0	1.31e-129	1.55e-30	1
LEU018.A0101.TF1.1 - LEU056.A0101.TF1.1	Unrelated	0.250641	0.00278623	6064	24194	0.249544	0	1.54e-129	1.11e-31	1
LEU018.A0101.TF1.1 - LEU057.A0101.TF1.1	Unrelated	0.251917	0.00275785	6242	24778	0.249544	0	1.13e-137	8.46e-35	1
LEU018.A0101.TF1.1 - LEU058.A0101.TF1.1	Unrelated	0.245216	0.00272479	6113	24929	0.249544	0	4.86e-112	1.47e-22	1
LEU018.A0101.TF1.1 - LEU059.A0101.TF1.1	Unrelated	0.24802	0.00271768	6263	25252	0.249544	0	1.14e-124	4.37e-28	1
LEU018.A0101.TF1.1 - LEU060.A0101.TF1.1	Unrelated	0.247345	0.00273652	6149	24860	0.249544	0	4.36e-120	2.06e-26	1
LEU018.A0101.TF1.1 - LEU061.A0101.TF1.1	Unrelated	0.249216	0.00277807	6042	24244	0.249544	0	2.54e-124	3.69e-29	1
LEU018.A0101.TF1.1 - LEU063.A0101.TF1.1	Unrelated	0.248316	0.00274371	6157	24795	0.249544	0	1.37e-123	3.87e-28	1
LEU018.A0101.TF1.1 - LEU064.A0101.TF1.1	Unrelated	0.251183	0.00284476	5838	23242	0.249544	0	1.8e-126	2.09e-31	1
LEU018.A0101.TF1.1 - LEU065.A0101.TF1.1	Unrelated	0.24737	0.002729	6184	24999	0.249544	0	7.48e-121	1.33e-26	1
LEU021.A0101.TF1.1 - LEU023.A0101.TF1.1	Unrelated	0.250903	0.00293216	5485	21861	0.249544	0	5e-118	4.01e-29	1
LEU021.A0101.TF1.1 - LEU024.A0101.TF1.1	Unrelated	0.252478	0.00287698	5757	22802	0.249544	0	8.77e-129	4.87e-33	1
LEU021.A0101.TF1.1 - LEU025.A0101.TF1.1	Unrelated	0.246822	0.00296396	5223	21161	0.249544	0	1.42e-100	9.13e-22	1
LEU021.A0101.TF1.1 - LEU02651.mer.TF1.1	Unrelated	0.24921	0.00286568	5678	22784	0.249544	0	7.45e-117	1.96e-27	1
LEU021.A0101.TF1.1 - LEU027.A0101.TF1.1	Unrelated	0.248511	0.00285947	5676	22840	0.249544	0	1.31e-114	2.62e-26	1
LEU021.A0101.TF1.1 - LEU029.A0101.TF1.1	Unrelated	0.247469	0.00310149	4791	19360	0.249544	0	4.67e-94	6.62e-21	1
LEU021.A0101.TF1.1 - LEU030.A0101.TF1.1	Unrelated	0.252796	0.00409468	2848	11266	0.249544	1.02e-295	1.49e-64	6e-17	1
LEU021.A0101.TF1.1 - LEU031.A0101.TF1.1	Unrelated	0.236137	0.00292014	4995	21153	0.249544	0	7.64e-67	4.88e-07	1
LEU021.A0101.TF1.1 - LEU032.A0101.TF1.1	Unrelated	0.245981	0.00305261	4896	19904	0.249544	0	5.38e-92	2.83e-19	1
LEU021.A0101.TF1.1 - LEU033.A0101.TF1.1	Unrelated	0.253827	0.00386573	3217	12674	0.249544	0	1.31e-74	5.88e-20	1
LEU021.A0101.TF1.1 - LEU035.A0101.TF1.1	Unrelated	0.253959	0.00327357	4490	17680	0.249544	0	3.55e-104	9.7e-28	1
LEU021.A0101.TF1.1 - LEU036.A0101.TF1.1	Unrelated	0.251176	0.00401066	2937	11693	0.249544	6.01e-300	5.76e-64	3.81e-16	1
LEU021.A0101.TF1.1 - LEU037.A0101.TF1.1	Unrelated	0.247739	0.00393219	2986	12053	0.249544	5.75e-294	2.41e-59	1.57e-13	1
LEU021.A0101.TF1.1 - LEU038.A0101.TF1.1	Unrelated	0.249944	0.00289033	5609	22441	0.249544	0	1.01e-117	2.89e-28	1
LEU021.A0101.TF1.1 - LEU039.A0101.TF1.1	Unrelated	0.251151	0.00285771	5784	23030	0.249544	0	3.32e-125	4.54e-31	1
LEU021.A0101.TF1.1 - LEU040.A0101.TF1.1	Unrelated	0.247897	0.00291134	5453	21997	0.249544	0	2.9e-108	2.34e-24	1
LEU021.A0101.TF1.1 - LEU041.A0101.TF1.1	Unrelated	0.245503	0.00283001	5678	23128	0.249544	0	4.85e-105	1.81e-21	1
LEU021.A0101.TF1.1 - LEU044.A0101.TF1.1	Unrelated	0.249419	0.00292063	5474	21947	0.249544	0	2.57e-113	8.51e-27	1
LEU021.A0101.TF1.1 - LEU046.A0101.TF1.1	Unrelated	0.252902	0.00288225	5752	22744	0.249544	0	5.43e-130	1.11e-33	1
LEU021.A0101.TF1.1 - LEU050.A0101.TF1.1	Unrelated	0.25253	0.00298103	5364	21241	0.249544	0	3.42e-120	6.57e-31	1
LEU021.A0101.TF1.1 - LEU052.A0101.TF1.1	Unrelated	0.251753	0.0028819	5710	22681	0.249544	0	1.73e-125	1.24e-31	1
LEU021.A0101.TF1.1 - LEU053.A0101.TF1.1	Unrelated	0.250223	0.00305257	5038	20134	0.249544	0	1.39e-106	7.47e-26	1
LEU021.A0101.TF1.1 - LEU055.A0101.TF1.1	Unrelated	0.251072	0.002883	5680	22623	0.249544	0	1.01e-122	2.12e-30	1
LEU021.A0101.TF1.1 - LEU056.A0101.TF1.1	Unrelated	0.254077	0.00300178	5344	21033	0.249544	0	3.4e-124	4.69e-33	1
LEU021.A0101.TF1.1 - LEU057.A0101.TF1.1	Unrelated	0.248783	0.00291601	5468	21979	0.249544	0	2.92e-111	8.64e-26	1
LEU021.A0101.TF1.1 - LEU058.A0101.TF1.1	Unrelated	0.249605	0.00290735	5531	22159	0.249544	0	4.66e-115	2.34e-27	1
LEU021.A0101.TF1.1 - LEU059.A0101.TF1.1	Unrelated	0.244218	0.00284887	5554	22742	0.249544	0	1.05e-98	5.54e-19	1
LEU021.A0101.TF1.1 - LEU060.A0101.TF1.1	Unrelated	0.246737	0.00289703	5464	22145	0.249544	0	6.39e-105	1.32e-22	1
LEU021.A0101.TF1.1 - LEU061.A0101.TF1.1	Unrelated	0.247021	0.00295973	5245	21233	0.249544	0	1.39e-101	3.76e-22	1
LEU021.A0101.TF1.1 - LEU063.A0101.TF1.1	Unrelated	0.245082	0.0028959	5407	22062	0.249544	0	9.08e-99	7.93e-20	1
LEU021.A0101.TF1.1 - LEU064.A0101.TF1.1	Unrelated	0.248474	0.00306906	4926	19825	0.249544	0	1.86e-99	7.1e-23	1
LEU021.A0101.TF1.1 - LEU065.A0101.TF1.1	Unrelated	0.24854	0.00288528	5576	22435	0.249544	0	1.08e-112	6.65e-26	1
LEU023.A0101.TF1.1 - LEU024.A0101.TF1.1	Unrelated	0.254575	0.00274765	6399	25136	0.249544	0	2.79e-150	2.6e-40	1
LEU023.A0101.TF1.1 - LEU025.A0101.TF1.1	Unrelated	0.248302	0.00278879	5959	23999	0.249544	0	1.37e-119	3.12e-27	1
LEU023.A0101.TF1.1 - LEU02651.mer.TF1.1	Unrelated	0.248767	0.00272626	6255	25144	0.249544	0	4.07e-127	2.27e-29	1
LEU023.A0101.TF1.1 - LEU027.A0101.TF1.1	Unrelated	0.245282	0.00271191	6174	25171	0.249544	0	2.21e-113	6.81e-23	1
LEU023.A0101.TF1.1 - LEU029.A0101.TF1.1	Unrelated	0.25035	0.00286627	5719	22844	0.249544	0	2.7e-121	1.87e-29	1
LEU023.A0101.TF1.1 - LEU030.A0101.TF1.1	Unrelated	0.26077	0.00344933	4225	16202	0.249544	0	4.4e-113	8.97e-34	1
LEU023.A0101.TF1.1 - LEU031.A0101.TF1.1	Unrelated	0.248761	0.00278958	5974	24015	0.249544	0	2.03e-121	4.5e-28	1
LEU023.A0101.TF1.1 - LEU032.A0101.TF1.1	Unrelated	0.248679	0.00283278	5790	23283	0.249544	0	1.95e-117	4.26e-27	1
LEU023.A0101.TF1.1 - LEU033.A0101.TF1.1	Unrelated	0.250959	0.00330456	4320	17214	0.249544	0	3.07e-93	3.74e-23	1
LEU023.A0101.TF1.1 - LEU034.A0101.TF1.1	Unrelated	0.24858	0.00328988	4290	17258	0.249544	0	5.81e-87	3.83e-20	1
LEU023.A0101.TF1.1 - LEU035.A0101.TF1.1	Unrelated	0.249804	0.00293838	5422	21705	0.249544	0	2.12e-113	3.91e-27	1
LEU023.A0101.TF1.1 - LEU036.A0101.TF1.1	Unrelated	0.256432	0.00339346	4246	16558	0.249544	0	4.04e-104	4.25e-29	1
LEU023.A0101.TF1.1 - LEU037.A0101.TF1.1	Unrelated	0.250977	0.00333579	4240	16894	0.249544	0	1.44e-91	9.27e-23	1
LEU023.A0101.TF1.1 - LEU038.A0101.TF1.1	Unrelated	0.249349	0.00273793	6226	24969	0.249544	0	1.52e-128	2.94e-30	1
LEU023.A0101.TF1.1 - LEU039.A0101.TF1.1	Unrelated	0.250849	0.002724	6353	25326	0.249544	0	2.1e-136	1.59e-33	1
LEU023.A0101.TF1.1 - LEU040.A0101.TF1.1	Unrelated	0.251586	0.0027675	6185	24584	0.249544	0	2.61e-135	6.37e-34	1
LEU023.A0101.TF1.1 - LEU041.A0101.TF1.1	Unrelated	0.248549	0.00271516	6297	25335	0.249544	0	3.34e-127	3.55e-29	1
LEU023.A0101.TF1.1 - LEU044.A0101.TF1.1	Unrelated	0.251247	0.00276194	6196	24661	0.249544	0	2.12e-134	2.13e-33	1
LEU023.A0101.TF1.1 - LEU046.A0101.TF1.1	Unrelated	0.248669	0.00272492	6257	25162	0.249544	0	8.16e-127	3.31e-29	1
LEU023.A0101.TF1.1 - LEU050.A0101.TF1.1	Unrelated	0.251653	0.00279813	6053	24053	0.249544	0	1.18e-132	2.53e-33	1
LEU023.A0101.TF1.1 - LEU052.A0101.TF1.1	Unrelated	0.249761	0.00273011	6279	25140	0.249544	0	4.59e-131	3.1e-31	1
LEU023.A0101.TF1.1 - LEU053.A0101.TF1.1	Unrelated	0.253481	0.00285152	5899	23272	0.249544	0	3.9e-135	1.85e-35	1
LEU023.A0101.TF1.1 - LEU055.A0101.TF1.1	Unrelated	0.2509	0.002742	6272	24998	0.249544	0	7.53e-135	3.4e-33	1
LEU023.A0101.TF1.1 - LEU056.A0101.TF1.1	Unrelated	0.250031	0.00279561	5999	23993	0.249544	0	3.81e-126	2.51e-30	1
LEU023.A0101.TF1.1 - LEU057.A0101.TF1.1	Unrelated	0.253345	0.0027695	6248	24662	0.249544	0	1.24e-142	2.77e-37	1
LEU023.A0101.TF1.1 - LEU058.A0101.TF1.1	Unrelated	0.249486	0.0027478	6187	24799	0.249544	0	3.27e-128	2.61e-30	1
LEU023.A0101.TF1.1 - LEU059.A0101.TF1.1	Unrelated	0.246432	0.00271705	6199	25155	0.249544	0	7.17e-118	5.18e-25	1
LEU023.A0101.TF1.1 - LEU060.A0101.TF1.1	Unrelated	0.250324	0.00275661	6182	24696	0.249544	0	5.73e-131	9.77e-32	1
LEU023.A0101.TF1.1 - LEU061.A0101.TF1.1	Unrelated	0.253741	0.00280148	6122	24127	0.249544	0	4.51e-141	3.31e-37	1
LEU023.A0101.TF1.1 - LEU063.A0101.TF1.1	Unrelated	0.245213	0.00274005	6045	24652	0.249544	0	8.62e-111	2.6e-22	1
LEU023.A0101.TF1.1 - LEU064.A0101.TF1.1	Unrelated	0.248263	0.00284658	5718	23032	0.249544	0	1.17e-114	4.25e-26	1
LEU023.A0101.TF1.1 - LEU065.A0101.TF1.1	Unrelated	0.249558	0.00274249	6214	24900	0.249544	0	5.12e-129	1.45e-30	1
LEU024.A0101.TF1.1 - LEU025.A0101.TF1.1	Unrelated	0.241196	0.00272175	5959	24706	0.249544	0	9.82e-96	2.17e-15	1
LEU024.A0101.TF1.1 - LEU027.A0101.TF1.1	Unrelated	0.248048	0.00269164	6386	25745	0.249544	0	3.33e-127	1.13e-28	1
LEU024.A0101.TF1.1 - LEU029.A0101.TF1.1	Unrelated	0.25229	0.00282867	5948	23576	0.249544	0	1.98e-132	8.34e-34	1
LEU024.A0101.TF1.1 - LEU031.A0101.TF1.1	Unrelated	0.244486	0.00273414	6041	24709	0.249544	0	3.18e-108	4.77e-21	1
LEU024.A0101.TF1.1 - LEU032.A0101.TF1.1	Unrelated	0.242663	0.0027698	5813	23955	0.249544	0	3.7e-98	2.63e-17	1
LEU024.A0101.TF1.1 - LEU033.A0101.TF1.1	Unrelated	0.250296	0.00317916	4647	18566	0.249544	0	1.49e-98	5.37e-24	1
LEU024.A0101.TF1.1 - LEU034.A0101.TF1.1	Unrelated	0.248531	0.00317311	4610	18549	0.249544	0	2.87e-93	1.58e-21	1
LEU024.A0101.TF1.1 - LEU035.A0101.TF1.1	Unrelated	0.252407	0.00289371	5688	22535	0.249544	0	4.96e-127	1.53e-32	1
LEU024.A0101.TF1.1 - LEU036.A0101.TF1.1	Unrelated	0.253309	0.00326407	4497	17753	0.249544	0	9.08e-103	5.51e-27	1
LEU024.A0101.TF1.1 - LEU037.A0101.TF1.1	Unrelated	0.251093	0.00322528	4539	18077	0.249544	0	2.91e-98	1.84e-24	1
LEU024.A0101.TF1.1 - LEU038.A0101.TF1.1	Unrelated	0.250383	0.0027153	6374	25457	0.249544	0	3.2e-135	8.34e-33	1
LEU024.A0101.TF1.1 - LEU039.A0101.TF1.1	Unrelated	0.252647	0.00270616	6514	25783	0.249544	0	3.18e-146	1.35e-37	1
LEU024.A0101.TF1.1 - LEU040.A0101.TF1.1	Unrelated	0.251228	0.00272958	6343	25248	0.249544	0	1.66e-137	3.85e-34	1
LEU024.A0101.TF1.1 - LEU041.A0101.TF1.1	Unrelated	0.246385	0.00267571	6390	25935	0.249544	0	2.6e-121	1.12e-25	1
LEU024.A0101.TF1.1 - LEU044.A0101.TF1.1	Unrelated	0.244132	0.00270717	6147	25179	0.249544	0	7.08e-109	8.63e-21	1
LEU024.A0101.TF1.1 - LEU046.A0101.TF1.1	Unrelated	0.249951	0.00270589	6400	25605	0.249544	0	3.01e-134	3.65e-32	1
LEU024.A0101.TF1.1 - LEU050.A0101.TF1.1	Unrelated	0.252881	0.00276861	6233	24648	0.249544	0	9.87e-141	2.11e-36	1
LEU024.A0101.TF1.1 - LEU056.A0101.TF1.1	Unrelated	0.251214	0.00275897	6208	24712	0.249544	0	1.51e-134	2.1e-33	1
LEU024.A0101.TF1.1 - LEU057.A0101.TF1.1	Unrelated	0.248448	0.00272595	6243	25128	0.249544	0	9.15e-126	9.39e-29	1
LEU024.A0101.TF1.1 - LEU058.A0101.TF1.1	Unrelated	0.247755	0.00271526	6263	25279	0.249544	0	9.69e-124	1.29e-27	1
LEU024.A0101.TF1.1 - LEU059.A0101.TF1.1	Unrelated	0.251534	0.00271211	6438	25595	0.249544	0	1.25e-140	3.46e-35	1
LEU024.A0101.TF1.1 - LEU060.A0101.TF1.1	Unrelated	0.248954	0.00271627	6309	25342	0.249544	0	7.26e-129	5.96e-30	1
LEU024.A0101.TF1.1 - LEU061.A0101.TF1.1	Unrelated	0.254613	0.00276511	6320	24822	0.249544	0	1.46e-148	6.92e-40	1
LEU024.A0101.TF1.1 - LEU063.A0101.TF1.1	Unrelated	0.24865	0.00272345	6263	25188	0.249544	0	7.17e-127	3.35e-29	1
LEU024.A0101.TF1.1 - LEU064.A0101.TF1.1	Unrelated	0.243435	0.00277743	5812	23875	0.249544	0	1.12e-100	1.5e-18	1
LEU024.A0101.TF1.1 - LEU065.A0101.TF1.1	Unrelated	0.246659	0.00269875	6293	25513	0.249544	0	1.88e-120	8.72e-26	1
LEU025.A0101.TF1.1 - LEU02651.mer.TF1.1	Unrelated	0.244786	0.00273356	6056	24740	0.249544	0	1.6e-109	1.3e-21	1
LEU025.A0101.TF1.1 - LEU027.A0101.TF1.1	Unrelated	0.247305	0.00274151	6125	24767	0.249544	0	1.75e-119	3.05e-26	1
LEU025.A0101.TF1.1 - LEU030.A0101.TF1.1	Unrelated	0.255782	0.00355161	3860	15091	0.249544	0	2.14e-93	7.63e-26	1
LEU025.A0101.TF1.1 - LEU031.A0101.TF1.1	Unrelated	0.249074	0.00282243	5848	23479	0.249544	0	6.88e-120	5.19e-28	1
LEU025.A0101.TF1.1 - LEU032.A0101.TF1.1	Unrelated	0.243225	0.00285722	5484	22547	0.249544	0	2.23e-94	3.24e-17	1
LEU025.A0101.TF1.1 - LEU033.A0101.TF1.1	Unrelated	0.252888	0.00340751	4115	16272	0.249544	0	3.65e-93	2.8e-24	1
LEU025.A0101.TF1.1 - LEU034.A0101.TF1.1	Unrelated	0.252539	0.0033884	4152	16441	0.249544	0	3.26e-93	4.3e-24	1
LEU025.A0101.TF1.1 - LEU035.A0101.TF1.1	Unrelated	0.253665	0.00301672	5277	20803	0.249544	0	1.75e-121	4.66e-32	1
LEU025.A0101.TF1.1 - LEU036.A0101.TF1.1	Unrelated	0.250081	0.00347943	3874	15491	0.249544	0	8.09e-82	6.86e-20	1
LEU025.A0101.TF1.1 - LEU037.A0101.TF1.1	Unrelated	0.25074	0.00344075	3979	15869	0.249544	0	1.85e-85	3.85e-21	1
LEU025.A0101.TF1.1 - LEU038.A0101.TF1.1	Unrelated	0.246356	0.00275712	6017	24424	0.249544	0	3.58e-114	3.61e-24	1
LEU025.A0101.TF1.1 - LEU039.A0101.TF1.1	Unrelated	0.248663	0.00274134	6182	24861	0.249544	0	2.78e-125	7.45e-29	1
LEU025.A0101.TF1.1 - LEU040.A0101.TF1.1	Unrelated	0.239658	0.00274826	5782	24126	0.249544	0	4.89e-88	1.08e-12	1
LEU025.A0101.TF1.1 - LEU041.A0101.TF1.1	Unrelated	0.24566	0.00272247	6142	25002	0.249544	0	4.1e-114	1.94e-23	1
LEU025.A0101.TF1.1 - LEU044.A0101.TF1.1	Unrelated	0.245881	0.00277397	5925	24097	0.249544	0	7.56e-111	5.22e-23	1
LEU025.A0101.TF1.1 - LEU046.A0101.TF1.1	Unrelated	0.250325	0.00276041	6165	24628	0.249544	0	1.3e-130	1.19e-31	1
LEU025.A0101.TF1.1 - LEU050.A0101.TF1.1	Unrelated	0.249128	0.00282149	5854	23498	0.249544	0	3.47e-120	3.97e-28	1
LEU025.A0101.TF1.1 - LEU052.A0101.TF1.1	Unrelated	0.249583	0.00275875	6142	24609	0.249544	0	1.29e-127	2.91e-30	1
LEU025.A0101.TF1.1 - LEU053.A0101.TF1.1	Unrelated	0.24066	0.00283575	5469	22725	0.249544	0	2.99e-86	2.26e-13	1
LEU025.A0101.TF1.1 - LEU055.A0101.TF1.1	Unrelated	0.240127	0.00272281	5910	24612	0.249544	0	1.73e-91	1.16e-13	1
LEU025.A0101.TF1.1 - LEU056.A0101.TF1.1	Unrelated	0.234591	0.00276466	5511	23492	0.249544	0	9.45e-70	2.21e-06	0.999998
LEU025.A0101.TF1.1 - LEU057.A0101.TF1.1	Unrelated	0.245605	0.00277487	5910	24063	0.249544	0	1.21e-109	1.73e-22	1
LEU025.A0101.TF1.1 - LEU058.A0101.TF1.1	Unrelated	0.251588	0.00278673	6100	24246	0.249544	0	1.83e-133	1.81e-33	1
LEU025.A0101.TF1.1 - LEU059.A0101.TF1.1	Unrelated	0.241755	0.00272865	5952	24620	0.249544	0	1.83e-97	3.02e-16	1
LEU025.A0101.TF1.1 - LEU060.A0101.TF1.1	Unrelated	0.250227	0.00278148	6068	24250	0.249544	0	3.05e-128	5.33e-31	1
LEU025.A0101.TF1.1 - LEU061.A0101.TF1.1	Unrelated	0.245374	0.00280006	5795	23617	0.249544	0	9.13e-107	1.11e-21	1
LEU025.A0101.TF1.1 - LEU063.A0101.TF1.1	Unrelated	0.252897	0.00280131	6089	24077	0.249544	0	1.5e-137	1.32e-35	1
LEU02651.mer.TF1.1 - LEU027.A0101.TF1.1	Unrelated	0.2452	0.00268199	6309	25730	0.249544	0	1.49e-115	3.13e-23	1
LEU02651.mer.TF1.1 - LEU029.A0101.TF1.1	Unrelated	0.252203	0.00282642	5954	23608	0.249544	0	2.81e-132	1.08e-33	1
LEU02651.mer.TF1.1 - LEU031.A0101.TF1.1	Unrelated	0.249707	0.00275295	6173	24721	0.249544	0	1.12e-128	1.26e-30	1
LEU02651.mer.TF1.1 - LEU032.A0101.TF1.1	Unrelated	0.242315	0.00276909	5802	23944	0.249544	0	7.76e-97	1.01e-16	1
LEU02651.mer.TF1.1 - LEU033.A0101.TF1.1	Unrelated	0.249244	0.00317795	4618	18528	0.249544	0	2.92e-95	1.72e-22	1
LEU02651.mer.TF1.1 - LEU034.A0101.TF1.1	Unrelated	0.251101	0.00317777	4676	18622	0.249544	0	3.15e-101	3.45e-25	1
LEU02651.mer.TF1.1 - LEU035.A0101.TF1.1	Unrelated	0.251373	0.00288663	5677	22584	0.249544	0	1.36e-123	7.4e-31	1
LEU02651.mer.TF1.1 - LEU036.A0101.TF1.1	Unrelated	0.249774	0.00325521	4417	17684	0.249544	0	1.94e-92	3.37e-22	1
LEU02651.mer.TF1.1 - LEU037.A0101.TF1.1	Unrelated	0.25193	0.00322359	4569	18136	0.249544	0	5.4e-101	1.12e-25	1
LEU02651.mer.TF1.1 - LEU038.A0101.TF1.1	Unrelated	0.251385	0.00271945	6397	25447	0.249544	0	3.2e-139	1.05e-34	1
LEU02651.mer.TF1.1 - LEU039.A0101.TF1.1	Unrelated	0.249544	0.00269528	6433	25779	0.249544	0	1.73e-133	1.36e-31	1
LEU02651.mer.TF1.1 - LEU040.A0101.TF1.1	Unrelated	0.249861	0.00272517	6306	25238	0.249544	0	5.67e-132	1.53e-31	1
LEU02651.mer.TF1.1 - LEU041.A0101.TF1.1	Unrelated	0.248351	0.00268327	6439	25927	0.249544	0	2.42e-129	1.86e-29	1
LEU02651.mer.TF1.1 - LEU044.A0101.TF1.1	Unrelated	0.249603	0.00272714	6286	25184	0.249544	0	1.17e-130	5.45e-31	1
LEU02651.mer.TF1.1 - LEU046.A0101.TF1.1	Unrelated	0.250137	0.00270714	6402	25594	0.249544	0	6.06e-135	1.66e-32	1
LEU02651.mer.TF1.1 - LEU050.A0101.TF1.1	Unrelated	0.249107	0.0027557	6136	24632	0.249544	0	7.17e-126	2.06e-29	1
LEU02651.mer.TF1.1 - LEU056.A0101.TF1.1	Unrelated	0.247054	0.00274456	6101	24695	0.249544	0	3.71e-118	1.05e-25	1
LEU02651.mer.TF1.1 - LEU057.A0101.TF1.1	Unrelated	0.244576	0.00271196	6144	25121	0.249544	0	2.26e-110	1.49e-21	1
LEU02651.mer.TF1.1 - LEU058.A0101.TF1.1	Unrelated	0.250415	0.00272523	6329	25274	0.249544	0	2.2e-134	1.23e-32	1
LEU02651.mer.TF1.1 - LEU059.A0101.TF1.1	Unrelated	0.247902	0.00269751	6352	25623	0.249544	0	5.18e-126	2.9e-28	1
LEU02651.mer.TF1.1 - LEU060.A0101.TF1.1	Unrelated	0.246488	0.00270711	6247	25344	0.249544	0	5.62e-119	2.67e-25	1
LEU02651.mer.TF1.1 - LEU061.A0101.TF1.1	Unrelated	0.247117	0.00273887	6129	24802	0.249544	0	6.5e-119	6.23e-26	1
LEU02651.mer.TF1.1 - LEU063.A0101.TF1.1	Unrelated	0.247315	0.00272102	6218	25142	0.249544	0	2.54e-121	1.2e-26	1
LEU02651.mer.TF1.1 - LEU064.A0101.TF1.1	Unrelated	0.245011	0.00278484	5844	23852	0.249544	0	1.85e-106	2.96e-21	1
LEU02651.mer.TF1.1 - LEU065.A0101.TF1.1	Unrelated	0.249765	0.00270951	6375	25524	0.249544	0	4.53e-133	1.04e-31	1
LEU027.A0101.TF1.1 - LEU029.A0101.TF1.1	Unrelated	0.250497	0.00281857	5920	23633	0.249544	0	5.18e-126	1.04e-30	1
LEU027.A0101.TF1.1 - LEU030.A0101.TF1.1	Unrelated	0.251393	0.0032713	4421	17586	0.249544	0	1.88e-96	3.27e-24	1
LEU027.A0101.TF1.1 - LEU031.A0101.TF1.1	Unrelated	0.245023	0.00273307	6068	24765	0.249544	0	1.48e-110	4.59e-22	1
LEU027.A0101.TF1.1 - LEU032.A0101.TF1.1	Unrelated	0.246572	0.00278237	5917	23997	0.249544	0	5.2e-113	3.83e-24	1
LEU027.A0101.TF1.1 - LEU033.A0101.TF1.1	Unrelated	0.249528	0.00317719	4629	18551	0.249544	0	3.26e-96	6.53e-23	1
LEU027.A0101.TF1.1 - LEU034.A0101.TF1.1	Unrelated	0.249544	0.00317119	4647	18622	0.249544	0	1.27e-96	5.11e-23	1
LEU027.A0101.TF1.1 - LEU035.A0101.TF1.1	Unrelated	0.24939	0.00288088	5625	22555	0.249544	0	2.48e-116	1.8e-27	1
LEU027.A0101.TF1.1 - LEU036.A0101.TF1.1	Unrelated	0.246058	0.00322643	4385	17821	0.249544	0	1.16e-82	1.96e-17	1
LEU027.A0101.TF1.1 - LEU037.A0101.TF1.1	Unrelated	0.251099	0.00321475	4569	18196	0.249544	0	6.34e-99	1.26e-24	1
LEU027.A0101.TF1.1 - LEU038.A0101.TF1.1	Unrelated	0.245637	0.00269583	6263	25497	0.249544	0	2.9e-116	7.61e-24	1
LEU027.A0101.TF1.1 - LEU039.A0101.TF1.1	Unrelated	0.243732	0.00267255	6290	25807	0.249544	0	5.72e-110	1.49e-20	1
LEU027.A0101.TF1.1 - LEU040.A0101.TF1.1	Unrelated	0.253146	0.00273527	6397	25270	0.249544	0	2.47e-145	8.28e-38	1
LEU027.A0101.TF1.1 - LEU041.A0101.TF1.1	Unrelated	0.246183	0.00267471	6386	25940	0.249544	0	1.65e-120	2.71e-25	1
LEU027.A0101.TF1.1 - LEU044.A0101.TF1.1	Unrelated	0.247919	0.0027185	6255	25230	0.249544	0	3.71e-124	7.14e-28	1
LEU027.A0101.TF1.1 - LEU046.A0101.TF1.1	Unrelated	0.251724	0.00270898	6461	25667	0.249544	0	8.42e-142	1.19e-35	1
LEU027.A0101.TF1.1 - LEU050.A0101.TF1.1	Unrelated	0.250101	0.00275679	6172	24678	0.249544	0	5.31e-130	2.66e-31	1
LEU027.A0101.TF1.1 - LEU052.A0101.TF1.1	Unrelated	0.24672	0.00269397	6318	25608	0.249544	0	3.81e-121	5.38e-26	1
LEU027.A0101.TF1.1 - LEU053.A0101.TF1.1	Unrelated	0.250331	0.00278704	6048	24160	0.249544	0	3.61e-128	4.47e-31	1
LEU027.A0101.TF1.1 - LEU055.A0101.TF1.1	Unrelated	0.24691	0.00269251	6333	25649	0.249544	0	4.13e-122	2.13e-26	1
LEU027.A0101.TF1.1 - LEU056.A0101.TF1.1	Unrelated	0.249333	0.00274974	6172	24754	0.249544	0	2.21e-127	5.65e-30	1
LEU027.A0101.TF1.1 - LEU057.A0101.TF1.1	Unrelated	0.248501	0.00272295	6259	25187	0.249544	0	2.85e-126	6.41e-29	1
LEU027.A0101.TF1.1 - LEU058.A0101.TF1.1	Unrelated	0.250158	0.00272226	6332	25312	0.249544	0	1.5e-133	3.39e-32	1
LEU027.A0101.TF1.1 - LEU059.A0101.TF1.1	Unrelated	0.251083	0.0027089	6434	25625	0.249544	0	5.85e-139	2.32e-34	1
LEU027.A0101.TF1.1 - LEU060.A0101.TF1.1	Unrelated	0.248591	0.00271318	6308	25375	0.249544	0	1.43e-127	2.67e-29	1
LEU027.A0101.TF1.1 - LEU061.A0101.TF1.1	Unrelated	0.245965	0.0027322	6111	24845	0.249544	0	1.35e-114	7.44e-24	1
LEU027.A0101.TF1.1 - LEU063.A0101.TF1.1	Unrelated	0.249593	0.00272619	6290	25201	0.249544	0	1.04e-130	5.42e-31	1
LEU027.A0101.TF1.1 - LEU064.A0101.TF1.1	Unrelated	0.248318	0.00279269	5943	23933	0.249544	0	2.52e-119	3.45e-27	1
LEU027.A0101.TF1.1 - LEU065.A0101.TF1.1	Unrelated	0.245331	0.00269237	6266	25541	0.249544	0	3.11e-115	2.6e-23	1
LEU029.A0101.TF1.1 - LEU030.A0101.TF1.1	Unrelated	0.256257	0.00384882	3297	12866	0.249544	0	1.06e-80	1.35e-22	1
LEU029.A0101.TF1.1 - LEU031.A0101.TF1.1	Unrelated	0.251359	0.00292013	5547	22068	0.249544	0	9.75e-121	3.8e-30	1
LEU029.A0101.TF1.1 - LEU032.A0101.TF1.1	Unrelated	0.251879	0.00298467	5328	21153	0.249544	0	1.66e-117	9.47e-30	1
LEU029.A0101.TF1.1 - LEU033.A0101.TF1.1	Unrelated	0.245477	0.00363236	3446	14038	0.249544	0	5.61e-64	2.78e-13	1
LEU029.A0101.TF1.1 - LEU034.A0101.TF1.1	Unrelated	0.251981	0.00365207	3561	14132	0.249544	0	5.73e-79	3.23e-20	1
LEU029.A0101.TF1.1 - LEU035.A0101.TF1.1	Unrelated	0.252666	0.00314976	4809	19033	0.249544	0	3.5e-108	5.81e-28	1
LEU029.A0101.TF1.1 - LEU036.A0101.TF1.1	Unrelated	0.251099	0.00377468	3314	13198	0.249544	0	6.03e-72	4.68e-18	1
LEU029.A0101.TF1.1 - LEU037.A0101.TF1.1	Unrelated	0.259549	0.00375005	3547	13666	0.249544	0	7.83e-93	2.45e-27	1
LEU029.A0101.TF1.1 - LEU038.A0101.TF1.1	Unrelated	0.250982	0.00283294	5879	23424	0.249544	0	1.04e-126	2.71e-31	1
LEU029.A0101.TF1.1 - LEU039.A0101.TF1.1	Unrelated	0.250691	0.00280409	5989	23890	0.249544	0	4.14e-128	2.22e-31	1
LEU029.A0101.TF1.1 - LEU040.A0101.TF1.1	Unrelated	0.251092	0.00286558	5750	22900	0.249544	0	2.74e-124	8.5e-31	1
LEU029.A0101.TF1.1 - LEU041.A0101.TF1.1	Unrelated	0.252341	0.0028082	6037	23924	0.249544	0	1.45e-134	2.2e-34	1
LEU029.A0101.TF1.1 - LEU044.A0101.TF1.1	Unrelated	0.247273	0.00284983	5667	22918	0.249544	0	1.68e-110	2.79e-24	1
LEU029.A0101.TF1.1 - LEU046.A0101.TF1.1	Unrelated	0.244103	0.00279539	5764	23613	0.249544	0	4.89e-102	1.73e-19	1
LEU029.A0101.TF1.1 - LEU050.A0101.TF1.1	Unrelated	0.24955	0.00290314	5545	22220	0.249544	0	3.54e-115	2.44e-27	1
LEU029.A0101.TF1.1 - LEU052.A0101.TF1.1	Unrelated	0.251219	0.00282366	5927	23593	0.249544	0	1.67e-128	6.23e-32	1
LEU029.A0101.TF1.1 - LEU053.A0101.TF1.1	Unrelated	0.255507	0.00299539	5417	21201	0.249544	0	5.27e-130	1.36e-35	1
LEU029.A0101.TF1.1 - LEU055.A0101.TF1.1	Unrelated	0.251589	0.0028343	5897	23439	0.249544	0	4.74e-129	2.22e-32	1
LEU029.A0101.TF1.1 - LEU056.A0101.TF1.1	Unrelated	0.247531	0.00290455	5465	22078	0.249544	0	2.22e-107	7.65e-24	1
LEU029.A0101.TF1.1 - LEU057.A0101.TF1.1	Unrelated	0.249128	0.00285635	5712	22928	0.249544	0	2.74e-117	1.83e-27	1
LEU029.A0101.TF1.1 - LEU058.A0101.TF1.1	Unrelated	0.25251	0.00285824	5834	23104	0.249544	0	1.34e-130	1.59e-33	1
LEU029.A0101.TF1.1 - LEU059.A0101.TF1.1	Unrelated	0.252586	0.00282929	5957	23584	0.249544	0	1.39e-133	2.43e-34	1
LEU029.A0101.TF1.1 - LEU060.A0101.TF1.1	Unrelated	0.251511	0.00286112	5784	22997	0.249544	0	2.41e-126	1.2e-31	1
LEU029.A0101.TF1.1 - LEU061.A0101.TF1.1	Unrelated	0.249076	0.00290326	5527	22190	0.249544	0	2.35e-113	1.62e-26	1
LEU029.A0101.TF1.1 - LEU063.A0101.TF1.1	Unrelated	0.252707	0.00286574	5811	22995	0.249544	0	1.05e-130	1.04e-33	1
LEU029.A0101.TF1.1 - LEU064.A0101.TF1.1	Unrelated	0.249412	0.00299652	5200	20849	0.249544	0	1.16e-107	1.76e-25	1
LEU029.A0101.TF1.1 - LEU065.A0101.TF1.1	Unrelated	0.248561	0.00283239	5787	23282	0.249544	0	5.37e-117	6.85e-27	1
LEU030.A0101.TF1.1 - LEU031.A0101.TF1.1	Unrelated	0.248118	0.00354081	3692	14880	0.249544	0	5.47e-74	5.92e-17	1
LEU030.A0101.TF1.1 - LEU032.A0101.TF1.1	Unrelated	0.249569	0.00374592	3331	13347	0.249544	0	1.64e-69	1e-16	1
LEU030.A0101.TF1.1 - LEU033.A0101.TF1.1	Unrelated	0.249517	0.00548865	1551	6216	0.249544	5.25e-156	1.05e-32	3.77e-08	1
LEU030.A0101.TF1.1 - LEU034.A0101.TF1.1	Unrelated	0.260547	0.00551735	1649	6329	0.249544	1.91e-184	2.28e-44	1.66e-13	1
LEU030.A0101.TF1.1 - LEU035.A0101.TF1.1	Unrelated	0.25	0.00416128	2707	10828	0.249544	3.86e-273	2.88e-57	4.72e-14	1
LEU030.A0101.TF1.1 - LEU036.A0101.TF1.1	Unrelated	0.258178	0.00580371	1468	5686	0.249544	7.82e-161	8.6e-38	3.39e-11	1
LEU030.A0101.TF1.1 - LEU037.A0101.TF1.1	Unrelated	0.258735	0.00564908	1555	6010	0.249544	3.46e-171	1.94e-40	4.8e-12	1
LEU030.A0101.TF1.1 - LEU038.A0101.TF1.1	Unrelated	0.253842	0.00332036	4361	17180	0.249544	0	6.29e-101	8e-27	1
LEU030.A0101.TF1.1 - LEU039.A0101.TF1.1	Unrelated	0.249226	0.0032163	4508	18088	0.249544	0	5.81e-93	5.99e-22	1
LEU030.A0101.TF1.1 - LEU040.A0101.TF1.1	Unrelated	0.253005	0.00341338	4104	16221	0.249544	0	3.55e-93	2.4e-24	1
LEU030.A0101.TF1.1 - LEU041.A0101.TF1.1	Unrelated	0.249449	0.00321264	4525	18140	0.249544	0	7.21e-94	2.6e-22	1
LEU030.A0101.TF1.1 - LEU044.A0101.TF1.1	Unrelated	0.250976	0.00338689	4113	16388	0.249544	0	7.6e-89	4.25e-22	1
LEU030.A0101.TF1.1 - LEU046.A0101.TF1.1	Unrelated	0.246834	0.00324905	4347	17611	0.249544	0	7.42e-84	2.99e-18	1
LEU030.A0101.TF1.1 - LEU050.A0101.TF1.1	Unrelated	0.253591	0.00355598	3796	14969	0.249544	0	1.97e-87	3.53e-23	1
LEU030.A0101.TF1.1 - LEU056.A0101.TF1.1	Unrelated	0.246198	0.00351837	3691	14992	0.249544	0	5.52e-70	6.17e-15	1
LEU030.A0101.TF1.1 - LEU057.A0101.TF1.1	Unrelated	0.255463	0.0034168	4162	16292	0.249544	0	6.01e-100	1.86e-27	1
LEU030.A0101.TF1.1 - LEU058.A0101.TF1.1	Unrelated	0.24681	0.0033448	4101	16616	0.249544	0	4.27e-79	3.13e-17	1
LEU030.A0101.TF1.1 - LEU059.A0101.TF1.1	Unrelated	0.249258	0.00326816	4367	17520	0.249544	0	3.73e-90	2.52e-21	1
LEU030.A0101.TF1.1 - LEU060.A0101.TF1.1	Unrelated	0.251636	0.00337832	4152	16500	0.249544	0	3.54e-91	4.64e-23	1
LEU030.A0101.TF1.1 - LEU061.A0101.TF1.1	Unrelated	0.251243	0.00353091	3791	15089	0.249544	0	1.69e-82	1.05e-20	1
LEU030.A0101.TF1.1 - LEU063.A0101.TF1.1	Unrelated	0.25533	0.00341287	4168	16324	0.249544	0	8.52e-100	2.41e-27	1
LEU030.A0101.TF1.1 - LEU064.A0101.TF1.1	Unrelated	0.256124	0.00380696	3367	13146	0.249544	0	3.67e-82	6.12e-23	1
LEU030.A0101.TF1.1 - LEU065.A0101.TF1.1	Unrelated	0.258268	0.0033636	4373	16932	0.249544	0	2.1e-111	4.45e-32	1
LEU031.A0101.TF1.1 - LEU032.A0101.TF1.1	Unrelated	0.248158	0.00287796	5590	22526	0.249544	0	8.85e-112	2.31e-25	1
LEU031.A0101.TF1.1 - LEU033.A0101.TF1.1	Unrelated	0.252743	0.00341211	4100	16222	0.249544	0	1.66e-92	4.98e-24	1
LEU031.A0101.TF1.1 - LEU035.A0101.TF1.1	Unrelated	0.250916	0.00300953	5207	20752	0.249544	0	4.08e-112	1.06e-27	1
LEU031.A0101.TF1.1 - LEU036.A0101.TF1.1	Unrelated	0.252996	0.00349871	3906	15439	0.249544	0	1.08e-88	3.39e-23	1
LEU031.A0101.TF1.1 - LEU037.A0101.TF1.1	Unrelated	0.252187	0.0034577	3978	15774	0.249544	0	1.41e-88	9.97e-23	1
LEU031.A0101.TF1.1 - LEU038.A0101.TF1.1	Unrelated	0.246645	0.00275731	6028	24440	0.249544	0	2.31e-115	1.05e-24	1
LEU031.A0101.TF1.1 - LEU039.A0101.TF1.1	Unrelated	0.248781	0.00274377	6176	24825	0.249544	0	1.43e-125	4.93e-29	1
LEU031.A0101.TF1.1 - LEU040.A0101.TF1.1	Unrelated	0.244986	0.00276854	5912	24132	0.249544	0	1.32e-107	1.88e-21	1
LEU031.A0101.TF1.1 - LEU041.A0101.TF1.1	Unrelated	0.245757	0.00272382	6140	24984	0.249544	0	2.05e-114	1.33e-23	1
LEU031.A0101.TF1.1 - LEU044.A0101.TF1.1	Unrelated	0.250582	0.00279376	6029	24060	0.249544	0	1.34e-128	2.11e-31	1
LEU031.A0101.TF1.1 - LEU046.A0101.TF1.1	Unrelated	0.243039	0.00273258	5988	24638	0.249544	0	2.28e-102	1.96e-18	1
LEU031.A0101.TF1.1 - LEU052.A0101.TF1.1	Unrelated	0.248525	0.0027564	6109	24581	0.249544	0	2.41e-123	2.76e-28	1
LEU031.A0101.TF1.1 - LEU053.A0101.TF1.1	Unrelated	0.248506	0.00286498	5654	22752	0.249544	0	3.78e-114	3.36e-26	1
LEU031.A0101.TF1.1 - LEU055.A0101.TF1.1	Unrelated	0.242373	0.0027313	5966	24615	0.249544	0	9.4e-100	2.82e-17	1
LEU031.A0101.TF1.1 - LEU056.A0101.TF1.1	Unrelated	0.24342	0.00280296	5706	23441	0.249544	0	8.38e-99	3.37e-18	1
LEU031.A0101.TF1.1 - LEU057.A0101.TF1.1	Unrelated	0.248452	0.00278575	5978	24061	0.249544	0	1.81e-120	1.43e-27	1
LEU031.A0101.TF1.1 - LEU058.A0101.TF1.1	Unrelated	0.250753	0.00278452	6076	24231	0.249544	0	3.62e-130	6.24e-32	1
LEU031.A0101.TF1.1 - LEU059.A0101.TF1.1	Unrelated	0.24997	0.00276073	6149	24599	0.249544	0	4.51e-129	5.82e-31	1
LEU031.A0101.TF1.1 - LEU060.A0101.TF1.1	Unrelated	0.247172	0.0027719	5986	24218	0.249544	0	2.44e-116	1.95e-25	1
LEU031.A0101.TF1.1 - LEU061.A0101.TF1.1	Unrelated	0.24611	0.00280467	5805	23587	0.249544	0	2.28e-109	6.18e-23	1
LEU031.A0101.TF1.1 - LEU063.A0101.TF1.1	Unrelated	0.244789	0.00277066	5895	24082	0.249544	0	1.23e-106	4.61e-21	1
LEU031.A0101.TF1.1 - LEU064.A0101.TF1.1	Unrelated	0.243067	0.00286639	5443	22393	0.249544	0	3.46e-93	7.52e-17	1
LEU031.A0101.TF1.1 - LEU065.A0101.TF1.1	Unrelated	0.248945	0.00276709	6079	24419	0.249544	0	3.65e-124	7.19e-29	1
LEU032.A0101.TF1.1 - LEU033.A0101.TF1.1	Unrelated	0.24966	0.00356981	3670	14700	0.249544	0	1.07e-76	1.9e-18	1
LEU032.A0101.TF1.1 - LEU034.A0101.TF1.1	Unrelated	0.252138	0.00357742	3715	14734	0.249544	0	1.14e-82	3.2e-21	1
LEU032.A0101.TF1.1 - LEU035.A0101.TF1.1	Unrelated	0.250509	0.00309126	4922	19648	0.249544	0	6.41e-105	1.15e-25	1
LEU032.A0101.TF1.1 - LEU036.A0101.TF1.1	Unrelated	0.249403	0.00367978	3448	13825	0.249544	0	1.31e-71	3.97e-17	1
LEU032.A0101.TF1.1 - LEU037.A0101.TF1.1	Unrelated	0.244959	0.00359222	3511	14333	0.249544	0	3.89e-64	5.33e-13	1
LEU032.A0101.TF1.1 - LEU038.A0101.TF1.1	Unrelated	0.252323	0.00281621	6002	23787	0.249544	0	9.92e-134	3.69e-34	1
LEU032.A0101.TF1.1 - LEU039.A0101.TF1.1	Unrelated	0.249144	0.00277855	6037	24231	0.249544	0	5.64e-124	5.18e-29	1
LEU032.A0101.TF1.1 - LEU041.A0101.TF1.1	Unrelated	0.250495	0.00278259	6074	24248	0.249544	0	2.9e-129	1.75e-31	1
LEU032.A0101.TF1.1 - LEU044.A0101.TF1.1	Unrelated	0.2445	0.00281191	5712	23362	0.249544	0	2.07e-102	5.83e-20	1
LEU032.A0101.TF1.1 - LEU046.A0101.TF1.1	Unrelated	0.246122	0.00278141	5903	23984	0.249544	0	3.04e-111	2.48e-23	1
LEU032.A0101.TF1.1 - LEU050.A0101.TF1.1	Unrelated	0.248413	0.00287889	5596	22527	0.249544	0	1.07e-112	8.58e-26	1
LEU032.A0101.TF1.1 - LEU052.A0101.TF1.1	Unrelated	0.250688	0.00279916	6010	23974	0.249544	0	1.51e-128	1.75e-31	1
LEU032.A0101.TF1.1 - LEU053.A0101.TF1.1	Unrelated	0.245699	0.00292756	5313	21624	0.249544	0	6.35e-99	1.98e-20	1
LEU032.A0101.TF1.1 - LEU055.A0101.TF1.1	Unrelated	0.248214	0.00280044	5906	23794	0.249544	0	3.04e-118	7.53e-27	1
LEU032.A0101.TF1.1 - LEU057.A0101.TF1.1	Unrelated	0.247591	0.00282462	5781	23349	0.249544	0	9.69e-114	2.81e-25	1
LEU032.A0101.TF1.1 - LEU058.A0101.TF1.1	Unrelated	0.243178	0.00279915	5712	23489	0.249544	0	4.01e-98	7.86e-18	1
LEU032.A0101.TF1.1 - LEU059.A0101.TF1.1	Unrelated	0.250031	0.00279701	5993	23969	0.249544	0	5.09e-126	2.68e-30	1
LEU032.A0101.TF1.1 - LEU060.A0101.TF1.1	Unrelated	0.253732	0.00284592	5932	23379	0.249544	0	1.09e-136	4.64e-36	1
LEU032.A0101.TF1.1 - LEU061.A0101.TF1.1	Unrelated	0.24763	0.00286619	5616	22679	0.249544	0	1.23e-110	1.22e-24	1
LEU032.A0101.TF1.1 - LEU063.A0101.TF1.1	Unrelated	0.246193	0.00282155	5739	23311	0.249544	0	2.11e-108	8.1e-23	1
LEU033.A0101.TF1.1 - LEU034.A0101.TF1.1	Unrelated	0.250761	0.00498615	1895	7557	0.249544	5.93e-193	4.27e-41	1.88e-10	1
LEU033.A0101.TF1.1 - LEU035.A0101.TF1.1	Unrelated	0.251438	0.00393264	3060	12170	0.249544	0	4.72e-67	5.16e-17	1
LEU033.A0101.TF1.1 - LEU036.A0101.TF1.1	Unrelated	0.252901	0.0053017	1700	6722	0.249544	5.45e-177	6.46e-39	1.88e-10	1
LEU033.A0101.TF1.1 - LEU037.A0101.TF1.1	Unrelated	0.257065	0.00523419	1792	6971	0.249544	3.58e-194	6.11e-45	5.51e-13	1
LEU033.A0101.TF1.1 - LEU038.A0101.TF1.1	Unrelated	0.244088	0.00319676	4407	18055	0.249544	0	3.91e-78	4.87e-15	1
LEU033.A0101.TF1.1 - LEU039.A0101.TF1.1	Unrelated	0.252589	0.0031585	4780	18924	0.249544	0	2.46e-107	1.07e-27	1
LEU033.A0101.TF1.1 - LEU040.A0101.TF1.1	Unrelated	0.252501	0.0032941	4392	17394	0.249544	0	1.81e-98	2.13e-25	1
LEU033.A0101.TF1.1 - LEU041.A0101.TF1.1	Unrelated	0.246172	0.00312463	4679	19007	0.249544	0	1.86e-88	1.04e-18	1
LEU033.A0101.TF1.1 - LEU044.A0101.TF1.1	Unrelated	0.250606	0.00329118	4345	17338	0.249544	0	6.2e-93	7.4e-23	1
LEU033.A0101.TF1.1 - LEU046.A0101.TF1.1	Unrelated	0.249621	0.00318575	4607	18456	0.249544	0	5.39e-96	6.32e-23	1
LEU033.A0101.TF1.1 - LEU050.A0101.TF1.1	Unrelated	0.256122	0.00341959	4173	16293	0.249544	0	1.16e-101	2.9e-28	1
LEU033.A0101.TF1.1 - LEU052.A0101.TF1.1	Unrelated	0.249063	0.00318813	4583	18401	0.249544	0	4.41e-94	4.31e-22	1
LEU033.A0101.TF1.1 - LEU053.A0101.TF1.1	Unrelated	0.248608	0.00351911	3750	15084	0.249544	0	3.65e-76	9.99e-18	1
LEU033.A0101.TF1.1 - LEU055.A0101.TF1.1	Unrelated	0.247933	0.00319494	4529	18267	0.249544	0	3.93e-90	2.13e-20	1
LEU033.A0101.TF1.1 - LEU056.A0101.TF1.1	Unrelated	0.24897	0.00339163	4047	16255	0.249544	0	5.93e-83	1.74e-19	1
LEU033.A0101.TF1.1 - LEU057.A0101.TF1.1	Unrelated	0.246373	0.00326964	4279	17368	0.249544	0	1.93e-81	2.05e-17	1
LEU033.A0101.TF1.1 - LEU058.A0101.TF1.1	Unrelated	0.248013	0.00325415	4368	17612	0.249544	0	3.8e-87	8.52e-20	1
LEU033.A0101.TF1.1 - LEU059.A0101.TF1.1	Unrelated	0.247005	0.00317514	4557	18449	0.249544	0	2.6e-88	2.55e-19	1
LEU033.A0101.TF1.1 - LEU060.A0101.TF1.1	Unrelated	0.250256	0.00326711	4399	17578	0.249544	0	3.1e-93	1.05e-22	1
LEU033.A0101.TF1.1 - LEU061.A0101.TF1.1	Unrelated	0.253337	0.00340302	4138	16334	0.249544	0	1.11e-94	6.44e-25	1
LEU033.A0101.TF1.1 - LEU063.A0101.TF1.1	Unrelated	0.251406	0.00328634	4381	17426	0.249544	0	1.29e-95	5.16e-24	1
LEU033.A0101.TF1.1 - LEU064.A0101.TF1.1	Unrelated	0.246916	0.00356976	3603	14592	0.249544	0	8.58e-70	2.47e-15	1
LEU033.A0101.TF1.1 - LEU065.A0101.TF1.1	Unrelated	0.250069	0.00322752	4502	18003	0.249544	0	6.13e-95	5.52e-23	1
LEU034.A0101.TF1.1 - LEU035.A0101.TF1.1	Unrelated	0.25	0.00393064	3034	12136	0.249544	4.77e-306	4.25e-64	1.16e-15	1
LEU034.A0101.TF1.1 - LEU036.A0101.TF1.1	Unrelated	0.255901	0.00533345	1713	6694	0.249544	1.26e-183	6.04e-42	6.49e-12	1
LEU034.A0101.TF1.1 - LEU037.A0101.TF1.1	Unrelated	0.254435	0.00516822	1807	7102	0.249544	5.93e-191	8.33e-43	8.1e-12	1
LEU034.A0101.TF1.1 - LEU038.A0101.TF1.1	Unrelated	0.248732	0.00321026	4510	18132	0.249544	0	9.16e-92	2.48e-21	1
LEU034.A0101.TF1.1 - LEU039.A0101.TF1.1	Unrelated	0.25004	0.00314314	4746	18981	0.249544	0	5.74e-100	3.75e-24	1
LEU034.A0101.TF1.1 - LEU040.A0101.TF1.1	Unrelated	0.25064	0.00326981	4403	17567	0.249544	0	3e-94	3.39e-23	1
LEU034.A0101.TF1.1 - LEU041.A0101.TF1.1	Unrelated	0.248088	0.00312629	4735	19086	0.249544	0	1.32e-94	1.69e-21	1
LEU034.A0101.TF1.1 - LEU044.A0101.TF1.1	Unrelated	0.254648	0.0033001	4438	17428	0.249544	0	1.31e-104	2.96e-28	1
LEU034.A0101.TF1.1 - LEU046.A0101.TF1.1	Unrelated	0.250688	0.00318399	4645	18529	0.249544	0	1.64e-99	1.71e-24	1
LEU034.A0101.TF1.1 - LEU050.A0101.TF1.1	Unrelated	0.25715	0.00340935	4226	16434	0.249544	0	3.19e-105	8.99e-30	1
LEU034.A0101.TF1.1 - LEU052.A0101.TF1.1	Unrelated	0.250895	0.00319341	4624	18430	0.249544	0	1.37e-99	1.19e-24	1
LEU034.A0101.TF1.1 - LEU053.A0101.TF1.1	Unrelated	0.253991	0.00354295	3834	15095	0.249544	0	4.01e-89	8.02e-24	1
LEU034.A0101.TF1.1 - LEU055.A0101.TF1.1	Unrelated	0.252095	0.00320334	4632	18374	0.249544	0	8.58e-103	3.12e-26	1
LEU034.A0101.TF1.1 - LEU056.A0101.TF1.1	Unrelated	0.251181	0.00339746	4093	16295	0.249544	0	7.09e-89	3.16e-22	1
LEU034.A0101.TF1.1 - LEU057.A0101.TF1.1	Unrelated	0.25069	0.0032853	4363	17404	0.249544	0	1.62e-93	4.74e-23	1
LEU034.A0101.TF1.1 - LEU058.A0101.TF1.1	Unrelated	0.25557	0.00327586	4531	17729	0.249544	0	5.27e-109	5.85e-30	1
LEU034.A0101.TF1.1 - LEU059.A0101.TF1.1	Unrelated	0.248242	0.00317728	4589	18486	0.249544	0	4.16e-92	4.65e-21	1
LEU034.A0101.TF1.1 - LEU060.A0101.TF1.1	Unrelated	0.25655	0.00328516	4534	17673	0.249544	0	2.04e-111	3.62e-31	1
LEU034.A0101.TF1.1 - LEU061.A0101.TF1.1	Unrelated	0.254708	0.00339056	4206	16513	0.249544	0	2.59e-99	6.97e-27	1
LEU034.A0101.TF1.1 - LEU063.A0101.TF1.1	Unrelated	0.25359	0.00329057	4433	17481	0.249544	0	5.53e-102	5.97e-27	1
LEU034.A0101.TF1.1 - LEU064.A0101.TF1.1	Unrelated	0.251053	0.00357327	3697	14726	0.249544	0	4.38e-80	5.16e-20	1
LEU034.A0101.TF1.1 - LEU065.A0101.TF1.1	Unrelated	0.251092	0.00322385	4543	18093	0.249544	0	2.4e-98	1.76e-24	1
LEU035.A0101.TF1.1 - LEU036.A0101.TF1.1	Unrelated	0.249756	0.00407518	2818	11283	0.249544	1.41e-283	3.31e-59	2.08e-14	1
LEU035.A0101.TF1.1 - LEU037.A0101.TF1.1	Unrelated	0.253143	0.00402104	2960	11693	0.249544	0	1.28e-67	7.23e-18	1
LEU035.A0101.TF1.1 - LEU038.A0101.TF1.1	Unrelated	0.248935	0.00289509	5553	22307	0.249544	0	1.89e-113	2.04e-26	1
LEU035.A0101.TF1.1 - LEU039.A0101.TF1.1	Unrelated	0.250229	0.00286212	5731	22903	0.249544	0	3.63e-121	2.54e-29	1
LEU035.A0101.TF1.1 - LEU040.A0101.TF1.1	Unrelated	0.248776	0.00293779	5387	21654	0.249544	0	1.33e-109	2.08e-25	1
LEU035.A0101.TF1.1 - LEU041.A0101.TF1.1	Unrelated	0.253469	0.00287367	5808	22914	0.249544	0	5.01e-133	6.64e-35	1
LEU035.A0101.TF1.1 - LEU044.A0101.TF1.1	Unrelated	0.255471	0.00295707	5557	21752	0.249544	0	3.06e-133	1.93e-36	1
LEU035.A0101.TF1.1 - LEU046.A0101.TF1.1	Unrelated	0.252905	0.00289463	5703	22550	0.249544	0	6.73e-129	2.1e-33	1
LEU035.A0101.TF1.1 - LEU050.A0101.TF1.1	Unrelated	0.249183	0.00299855	5185	20808	0.249544	0	1.08e-106	4.48e-25	1
LEU035.A0101.TF1.1 - LEU052.A0101.TF1.1	Unrelated	0.250987	0.00288804	5657	22539	0.249544	0	5.76e-122	3.8e-30	1
LEU035.A0101.TF1.1 - LEU053.A0101.TF1.1	Unrelated	0.251889	0.00309164	4966	19715	0.249544	0	1.34e-109	8.63e-28	1
LEU035.A0101.TF1.1 - LEU055.A0101.TF1.1	Unrelated	0.248276	0.00289128	5543	22326	0.249544	0	3.28e-111	2.43e-25	1
LEU035.A0101.TF1.1 - LEU056.A0101.TF1.1	Unrelated	0.250592	0.00301267	5185	20691	0.249544	0	1e-110	4.04e-27	1
LEU035.A0101.TF1.1 - LEU057.A0101.TF1.1	Unrelated	0.247341	0.00292119	5396	21816	0.249544	0	1.86e-105	2.93e-23	1
LEU035.A0101.TF1.1 - LEU058.A0101.TF1.1	Unrelated	0.24797	0.00291634	5437	21926	0.249544	0	3.6e-108	2.12e-24	1
LEU035.A0101.TF1.1 - LEU059.A0101.TF1.1	Unrelated	0.250266	0.00288649	5636	22520	0.249544	0	2.76e-119	6.62e-29	1
LEU035.A0101.TF1.1 - LEU060.A0101.TF1.1	Unrelated	0.257006	0.00295454	5622	21875	0.249544	0	2.47e-139	3.62e-39	1
LEU035.A0101.TF1.1 - LEU061.A0101.TF1.1	Unrelated	0.251004	0.00299806	5250	20916	0.249544	0	2.73e-113	4.72e-28	1
LEU035.A0101.TF1.1 - LEU063.A0101.TF1.1	Unrelated	0.253759	0.00294648	5535	21812	0.249544	0	1.14e-127	9.83e-34	1
LEU035.A0101.TF1.1 - LEU064.A0101.TF1.1	Unrelated	0.256464	0.00313406	4979	19414	0.249544	0	4.61e-122	4.78e-34	1
LEU035.A0101.TF1.1 - LEU065.A0101.TF1.1	Unrelated	0.254689	0.00292545	5649	22180	0.249544	0	4.33e-133	7.69e-36	1
LEU036.A0101.TF1.1 - LEU037.A0101.TF1.1	Unrelated	0.25263	0.00548577	1585	6274	0.249544	1.28e-164	4.23e-36	1.12e-09	1
LEU036.A0101.TF1.1 - LEU038.A0101.TF1.1	Unrelated	0.248232	0.00327536	4318	17395	0.249544	0	1.09e-86	7.6e-20	1
LEU036.A0101.TF1.1 - LEU039.A0101.TF1.1	Unrelated	0.254264	0.00321962	4651	18292	0.249544	0	1.21e-108	4.28e-29	1
LEU036.A0101.TF1.1 - LEU040.A0101.TF1.1	Unrelated	0.252433	0.00337747	4176	16543	0.249544	0	1.66e-93	4.17e-24	1
LEU036.A0101.TF1.1 - LEU041.A0101.TF1.1	Unrelated	0.252496	0.00320896	4628	18329	0.249544	0	1.04e-103	1.02e-26	1
LEU036.A0101.TF1.1 - LEU044.A0101.TF1.1	Unrelated	0.253412	0.00336546	4233	16704	0.249544	0	5.2e-97	1.46e-25	1
LEU036.A0101.TF1.1 - LEU046.A0101.TF1.1	Unrelated	0.251882	0.00325349	4484	17802	0.249544	0	5.19e-99	3.75e-25	1
LEU036.A0101.TF1.1 - LEU050.A0101.TF1.1	Unrelated	0.25486	0.00350799	3933	15432	0.249544	0	3.15e-93	2.41e-25	1
LEU036.A0101.TF1.1 - LEU052.A0101.TF1.1	Unrelated	0.255292	0.00327579	4523	17717	0.249544	0	3.8e-108	1.44e-29	1
LEU036.A0101.TF1.1 - LEU053.A0101.TF1.1	Unrelated	0.255487	0.00367565	3597	14079	0.249544	0	1.61e-86	7.6e-24	1
LEU036.A0101.TF1.1 - LEU055.A0101.TF1.1	Unrelated	0.249957	0.00326758	4389	17559	0.249544	0	2.66e-92	2.74e-22	1
LEU036.A0101.TF1.1 - LEU056.A0101.TF1.1	Unrelated	0.251951	0.00350062	3875	15380	0.249544	0	8.36e-86	6.63e-22	1
LEU036.A0101.TF1.1 - LEU057.A0101.TF1.1	Unrelated	0.248558	0.00335031	4136	16640	0.249544	0	8.17e-84	2.03e-19	1
LEU036.A0101.TF1.1 - LEU058.A0101.TF1.1	Unrelated	0.244067	0.00330039	4134	16938	0.249544	0	2.75e-73	4e-14	1
LEU036.A0101.TF1.1 - LEU059.A0101.TF1.1	Unrelated	0.250127	0.00325463	4429	17707	0.249544	0	1.5e-93	1.08e-22	1
LEU036.A0101.TF1.1 - LEU060.A0101.TF1.1	Unrelated	0.25003	0.00334628	4187	16746	0.249544	0	2.97e-88	2.22e-21	1
LEU036.A0101.TF1.1 - LEU061.A0101.TF1.1	Unrelated	0.261851	0.00352595	4071	15547	0.249544	0	3.26e-111	1.06e-33	1
LEU036.A0101.TF1.1 - LEU063.A0101.TF1.1	Unrelated	0.248713	0.00334398	4156	16710	0.249544	0	1.41e-84	1.08e-19	1
LEU036.A0101.TF1.1 - LEU064.A0101.TF1.1	Unrelated	0.253119	0.00372481	3449	13626	0.249544	0	1.25e-78	1.11e-20	1
LEU036.A0101.TF1.1 - LEU065.A0101.TF1.1	Unrelated	0.250101	0.00329592	4318	17265	0.249544	0	3.66e-91	4.11e-22	1
LEU037.A0101.TF1.1 - LEU038.A0101.TF1.1	Unrelated	0.253968	0.0032599	4528	17829	0.249544	0	4.5e-105	5.58e-28	1
LEU037.A0101.TF1.1 - LEU039.A0101.TF1.1	Unrelated	0.25259	0.00318358	4705	18627	0.249544	0	1.15e-105	2.83e-27	1
LEU037.A0101.TF1.1 - LEU040.A0101.TF1.1	Unrelated	0.250911	0.00332293	4271	17022	0.249544	0	4.46e-92	7.66e-23	1
LEU037.A0101.TF1.1 - LEU041.A0101.TF1.1	Unrelated	0.249786	0.00316323	4678	18728	0.249544	0	6.83e-98	1.74e-23	1
LEU037.A0101.TF1.1 - LEU044.A0101.TF1.1	Unrelated	0.253064	0.00332952	4315	17051	0.249544	0	4.55e-98	1.24e-25	1
LEU037.A0101.TF1.1 - LEU046.A0101.TF1.1	Unrelated	0.249986	0.00320815	4554	18217	0.249544	0	8.09e-96	3.89e-23	1
LEU037.A0101.TF1.1 - LEU050.A0101.TF1.1	Unrelated	0.253803	0.00345745	4021	15843	0.249544	0	4.97e-93	9.61e-25	1
LEU037.A0101.TF1.1 - LEU052.A0101.TF1.1	Unrelated	0.255178	0.00323583	4632	18152	0.249544	0	1.85e-110	4e-30	1
LEU037.A0101.TF1.1 - LEU053.A0101.TF1.1	Unrelated	0.251182	0.00358988	3666	14595	0.249544	0	1.12e-79	5.54e-20	1
LEU037.A0101.TF1.1 - LEU055.A0101.TF1.1	Unrelated	0.251065	0.00324688	4478	17836	0.249544	0	6.94e-97	4.16e-24	1
LEU037.A0101.TF1.1 - LEU056.A0101.TF1.1	Unrelated	0.256668	0.00348068	4042	15748	0.249544	0	1.19e-99	5.48e-28	1
LEU037.A0101.TF1.1 - LEU057.A0101.TF1.1	Unrelated	0.249721	0.00331602	4255	17039	0.249544	0	5.96e-89	2.39e-21	1
LEU037.A0101.TF1.1 - LEU058.A0101.TF1.1	Unrelated	0.251919	0.00329756	4366	17331	0.249544	0	1.64e-96	1.49e-24	1
LEU037.A0101.TF1.1 - LEU059.A0101.TF1.1	Unrelated	0.249642	0.00321011	4538	18178	0.249544	0	1.27e-94	1.28e-22	1
LEU037.A0101.TF1.1 - LEU060.A0101.TF1.1	Unrelated	0.253515	0.00331567	4364	17214	0.249544	0	3.13e-100	1.88e-26	1
LEU037.A0101.TF1.1 - LEU061.A0101.TF1.1	Unrelated	0.251375	0.00342909	4023	16004	0.249544	0	8.59e-88	4.48e-22	1
LEU037.A0101.TF1.1 - LEU063.A0101.TF1.1	Unrelated	0.250955	0.00332302	4272	17023	0.249544	0	3.35e-92	6.71e-23	1
LEU037.A0101.TF1.1 - LEU064.A0101.TF1.1	Unrelated	0.253673	0.00367449	3557	14022	0.249544	0	3.97e-82	7.64e-22	1
LEU037.A0101.TF1.1 - LEU065.A0101.TF1.1	Unrelated	0.249759	0.00325764	4410	17657	0.249544	0	2.94e-92	3.8e-22	1
LEU038.A0101.TF1.1 - LEU039.A0101.TF1.1	Unrelated	0.24887	0.00269929	6385	25656	0.249544	0	4.15e-130	3.76e-30	1
LEU038.A0101.TF1.1 - LEU040.A0101.TF1.1	Unrelated	0.251822	0.0027471	6287	24966	0.249544	0	2.44e-138	7.01e-35	1
LEU038.A0101.TF1.1 - LEU041.A0101.TF1.1	Unrelated	0.256194	0.0027247	6576	25668	0.249544	0	4.6e-160	2.82e-44	1
LEU038.A0101.TF1.1 - LEU044.A0101.TF1.1	Unrelated	0.244961	0.00271687	6138	25057	0.249544	0	1.31e-111	3.33e-22	1
LEU038.A0101.TF1.1 - LEU046.A0101.TF1.1	Unrelated	0.248145	0.00270654	6320	25469	0.249544	0	3.08e-126	1.47e-28	1
LEU038.A0101.TF1.1 - LEU050.A0101.TF1.1	Unrelated	0.247978	0.00275971	6072	24486	0.249544	0	9.53e-121	3.52e-27	1
LEU038.A0101.TF1.1 - LEU052.A0101.TF1.1	Unrelated	0.249529	0.00271163	6355	25468	0.249544	0	7.97e-132	3.44e-31	1
LEU038.A0101.TF1.1 - LEU053.A0101.TF1.1	Unrelated	0.250042	0.00280578	5956	23820	0.249544	0	2.79e-125	3.92e-30	1
LEU038.A0101.TF1.1 - LEU055.A0101.TF1.1	Unrelated	0.249083	0.00271636	6314	25349	0.249544	0	2.04e-129	3.34e-30	1
LEU038.A0101.TF1.1 - LEU056.A0101.TF1.1	Unrelated	0.253235	0.00278256	6185	24424	0.249544	0	7.8e-141	9.97e-37	1
LEU038.A0101.TF1.1 - LEU057.A0101.TF1.1	Unrelated	0.24919	0.00273494	6233	25013	0.249544	0	3.87e-128	5.17e-30	1
LEU038.A0101.TF1.1 - LEU058.A0101.TF1.1	Unrelated	0.244292	0.00270977	6142	25142	0.249544	0	2.39e-109	4.72e-21	1
LEU038.A0101.TF1.1 - LEU059.A0101.TF1.1	Unrelated	0.245214	0.00269453	6251	25492	0.249544	0	1.52e-114	4.76e-23	1
LEU038.A0101.TF1.1 - LEU060.A0101.TF1.1	Unrelated	0.246622	0.00272143	6187	25087	0.249544	0	2.63e-118	2.68e-25	1
LEU038.A0101.TF1.1 - LEU061.A0101.TF1.1	Unrelated	0.247982	0.00275725	6083	24530	0.249544	0	5.61e-121	3.11e-27	1
LEU038.A0101.TF1.1 - LEU063.A0101.TF1.1	Unrelated	0.244753	0.00271848	6122	25013	0.249544	0	1.36e-110	8.74e-22	1
LEU038.A0101.TF1.1 - LEU064.A0101.TF1.1	Unrelated	0.250329	0.00282176	5900	23569	0.249544	0	4.83e-125	2.5e-30	1
LEU038.A0101.TF1.1 - LEU065.A0101.TF1.1	Unrelated	0.246671	0.00271379	6224	25232	0.249544	0	3.5e-119	1.56e-25	1
LEU039.A0101.TF1.1 - LEU040.A0101.TF1.1	Unrelated	0.252369	0.00272958	6391	25324	0.249544	0	1.63e-142	2.07e-36	1
LEU039.A0101.TF1.1 - LEU041.A0101.TF1.1	Unrelated	0.247913	0.00267848	6443	25989	0.249544	0	7.63e-128	1.12e-28	1
LEU039.A0101.TF1.1 - LEU044.A0101.TF1.1	Unrelated	0.248818	0.00271395	6314	25376	0.249544	0	1.73e-128	9.89e-30	1
LEU039.A0101.TF1.1 - LEU046.A0101.TF1.1	Unrelated	0.249651	0.00269561	6436	25780	0.249544	0	6.25e-134	8.46e-32	1
LEU039.A0101.TF1.1 - LEU050.A0101.TF1.1	Unrelated	0.247496	0.00273681	6154	24865	0.249544	0	1.05e-120	1.07e-26	1
LEU039.A0101.TF1.1 - LEU052.A0101.TF1.1	Unrelated	0.252084	0.00270385	6501	25789	0.249544	0	5.99e-144	1.63e-36	1
LEU039.A0101.TF1.1 - LEU053.A0101.TF1.1	Unrelated	0.251348	0.00278315	6106	24293	0.249544	0	8.52e-133	4.28e-33	1
LEU039.A0101.TF1.1 - LEU055.A0101.TF1.1	Unrelated	0.252025	0.00270915	6473	25684	0.249544	0	4.02e-143	2.97e-36	1
LEU039.A0101.TF1.1 - LEU056.A0101.TF1.1	Unrelated	0.252143	0.00275506	6264	24843	0.249544	0	6.29e-139	2.6e-35	1
LEU039.A0101.TF1.1 - LEU057.A0101.TF1.1	Unrelated	0.255224	0.00273768	6473	25362	0.249544	0	3.02e-154	6.62e-42	1
LEU039.A0101.TF1.1 - LEU058.A0101.TF1.1	Unrelated	0.249578	0.00271016	6364	25499	0.249544	0	3.48e-132	2.54e-31	1
LEU039.A0101.TF1.1 - LEU059.A0101.TF1.1	Unrelated	0.257566	0.0027221	6647	25807	0.249544	0	1.46e-166	3.55e-47	1
LEU039.A0101.TF1.1 - LEU060.A0101.TF1.1	Unrelated	0.251435	0.00271989	6397	25442	0.249544	0	2.15e-139	8.6e-35	1
LEU039.A0101.TF1.1 - LEU061.A0101.TF1.1	Unrelated	0.250942	0.00274523	6259	24942	0.249544	0	1.02e-134	3.35e-33	1
LEU039.A0101.TF1.1 - LEU063.A0101.TF1.1	Unrelated	0.252847	0.00272854	6416	25375	0.249544	0	9.96e-145	2.15e-37	1
LEU039.A0101.TF1.1 - LEU064.A0101.TF1.1	Unrelated	0.247283	0.00277876	5961	24106	0.249544	0	3.15e-116	1.61e-25	1
LEU039.A0101.TF1.1 - LEU065.A0101.TF1.1	Unrelated	0.247811	0.00269944	6339	25580	0.249544	0	1.98e-125	4.83e-28	1
LEU040.A0101.TF1.1 - LEU041.A0101.TF1.1	Unrelated	0.252602	0.00272295	6432	25463	0.249544	0	3.11e-144	4.74e-37	1
LEU040.A0101.TF1.1 - LEU044.A0101.TF1.1	Unrelated	0.248185	0.00275122	6118	24651	0.249544	0	2.31e-122	9.75e-28	1
LEU040.A0101.TF1.1 - LEU046.A0101.TF1.1	Unrelated	0.255514	0.00274962	6429	25161	0.249544	0	3.43e-154	3.96e-42	1
LEU040.A0101.TF1.1 - LEU050.A0101.TF1.1	Unrelated	0.253962	0.00280374	6121	24102	0.249544	0	8.9e-142	1.43e-37	1
LEU040.A0101.TF1.1 - LEU052.A0101.TF1.1	Unrelated	0.254796	0.00274898	6402	25126	0.249544	0	4.19e-151	1.03e-40	1
LEU040.A0101.TF1.1 - LEU053.A0101.TF1.1	Unrelated	0.250352	0.00282797	5875	23467	0.249544	0	1.37e-124	3.06e-30	1
LEU040.A0101.TF1.1 - LEU055.A0101.TF1.1	Unrelated	0.249552	0.00273059	6268	25117	0.249544	0	4.13e-130	8.17e-31	1
LEU040.A0101.TF1.1 - LEU057.A0101.TF1.1	Unrelated	0.252189	0.00276521	6220	24664	0.249544	0	4.11e-138	3.8e-35	1
LEU040.A0101.TF1.1 - LEU058.A0101.TF1.1	Unrelated	0.25003	0.00274991	6200	24797	0.249544	0	2.41e-130	2.56e-31	1
LEU040.A0101.TF1.1 - LEU059.A0101.TF1.1	Unrelated	0.249164	0.00272858	6261	25128	0.249544	0	1.28e-128	4.25e-30	1
LEU040.A0101.TF1.1 - LEU060.A0101.TF1.1	Unrelated	0.248023	0.00274345	6146	24780	0.249544	0	2.31e-122	1.4e-27	1
LEU040.A0101.TF1.1 - LEU061.A0101.TF1.1	Unrelated	0.24692	0.00276816	5992	24267	0.249544	0	1.32e-115	4.95e-25	1
LEU040.A0101.TF1.1 - LEU063.A0101.TF1.1	Unrelated	0.251722	0.0027625	6213	24682	0.249544	0	2.23e-136	2.64e-34	1
LEU041.A0101.TF1.1 - LEU044.A0101.TF1.1	Unrelated	0.246124	0.00270203	6255	25414	0.249544	0	7.67e-118	1.1e-24	1
LEU041.A0101.TF1.1 - LEU046.A0101.TF1.1	Unrelated	0.247569	0.00268645	6390	25811	0.249544	0	1.44e-125	7.98e-28	1
LEU041.A0101.TF1.1 - LEU050.A0101.TF1.1	Unrelated	0.248232	0.00273849	6177	24884	0.249544	0	1.07e-123	4.43e-28	1
LEU041.A0101.TF1.1 - LEU052.A0101.TF1.1	Unrelated	0.251881	0.00270328	6495	25786	0.249544	0	4.25e-143	4.07e-36	1
LEU041.A0101.TF1.1 - LEU053.A0101.TF1.1	Unrelated	0.247133	0.00276072	6033	24412	0.249544	0	4.09e-117	1.46e-25	1
LEU041.A0101.TF1.1 - LEU055.A0101.TF1.1	Unrelated	0.244238	0.00267401	6305	25815	0.249544	0	4.89e-112	1.7e-21	1
LEU041.A0101.TF1.1 - LEU056.A0101.TF1.1	Unrelated	0.245661	0.00272537	6129	24949	0.249544	0	7.08e-114	2.16e-23	1
LEU041.A0101.TF1.1 - LEU057.A0101.TF1.1	Unrelated	0.246188	0.00270392	6249	25383	0.249544	0	5.9e-118	8.95e-25	1
LEU041.A0101.TF1.1 - LEU058.A0101.TF1.1	Unrelated	0.247177	0.00270092	6305	25508	0.249544	0	1.6e-122	9.18e-27	1
LEU041.A0101.TF1.1 - LEU059.A0101.TF1.1	Unrelated	0.252576	0.00270407	6521	25818	0.249544	0	3.97e-146	1.66e-37	1
LEU041.A0101.TF1.1 - LEU060.A0101.TF1.1	Unrelated	0.245865	0.00269256	6288	25575	0.249544	0	1.54e-117	2.4e-24	1
LEU041.A0101.TF1.1 - LEU061.A0101.TF1.1	Unrelated	0.252816	0.00274673	6330	25038	0.249544	0	1.09e-142	7.59e-37	1
LEU041.A0101.TF1.1 - LEU063.A0101.TF1.1	Unrelated	0.248936	0.00271417	6318	25380	0.249544	0	5.52e-129	5.83e-30	1
LEU041.A0101.TF1.1 - LEU064.A0101.TF1.1	Unrelated	0.250031	0.0027838	6050	24197	0.249544	0	3.28e-127	1.41e-30	1
LEU041.A0101.TF1.1 - LEU065.A0101.TF1.1	Unrelated	0.247593	0.00268941	6377	25756	0.249544	0	2.12e-125	8.2e-28	1
LEU044.A0101.TF1.1 - LEU046.A0101.TF1.1	Unrelated	0.252011	0.00273321	6359	25233	0.249544	0	1.44e-140	1.33e-35	1
LEU044.A0101.TF1.1 - LEU050.A0101.TF1.1	Unrelated	0.252677	0.00279975	6087	24090	0.249544	0	8.77e-137	3.16e-35	1
LEU044.A0101.TF1.1 - LEU052.A0101.TF1.1	Unrelated	0.252264	0.00273721	6351	25176	0.249544	0	2.9e-141	5.29e-36	1
LEU044.A0101.TF1.1 - LEU053.A0101.TF1.1	Unrelated	0.256661	0.0028518	6021	23459	0.249544	0	4.37e-148	2.4e-41	1
LEU044.A0101.TF1.1 - LEU055.A0101.TF1.1	Unrelated	0.249412	0.00273193	6256	25083	0.249544	0	2.23e-129	1.64e-30	1
LEU044.A0101.TF1.1 - LEU056.A0101.TF1.1	Unrelated	0.247888	0.00278537	5957	24031	0.249544	0	3.57e-118	1.58e-26	1
LEU044.A0101.TF1.1 - LEU057.A0101.TF1.1	Unrelated	0.254136	0.00276893	6283	24723	0.249544	0	4.28e-146	7.64e-39	1
LEU044.A0101.TF1.1 - LEU058.A0101.TF1.1	Unrelated	0.251158	0.00275181	6238	24837	0.249544	0	5.3e-135	1.82e-33	1
LEU044.A0101.TF1.1 - LEU063.A0101.TF1.1	Unrelated	0.245934	0.0027391	6079	24718	0.249544	0	6.82e-114	1.11e-23	1
LEU044.A0101.TF1.1 - LEU064.A0101.TF1.1	Unrelated	0.243918	0.00282291	5645	23143	0.249544	0	2.37e-99	8.36e-19	1
LEU044.A0101.TF1.1 - LEU065.A0101.TF1.1	Unrelated	0.241484	0.0027093	6026	24954	0.249544	0	9.09e-98	5.14e-16	1
LEU046.A0101.TF1.1 - LEU050.A0101.TF1.1	Unrelated	0.248357	0.00275192	6122	24650	0.249544	0	4.96e-123	4.71e-28	1
LEU046.A0101.TF1.1 - LEU052.A0101.TF1.1	Unrelated	0.251163	0.00271109	6427	25589	0.249544	0	4.34e-139	1.82e-34	1
LEU046.A0101.TF1.1 - LEU053.A0101.TF1.1	Unrelated	0.249532	0.00279165	5996	24029	0.249544	0	1.99e-124	1.79e-29	1
LEU046.A0101.TF1.1 - LEU055.A0101.TF1.1	Unrelated	0.245005	0.00269196	6254	25526	0.249544	0	7.37e-114	1.09e-22	1
LEU046.A0101.TF1.1 - LEU056.A0101.TF1.1	Unrelated	0.251898	0.00276634	6203	24625	0.249544	0	9.35e-137	1.49e-34	1
LEU046.A0101.TF1.1 - LEU057.A0101.TF1.1	Unrelated	0.247506	0.00272059	6228	25163	0.249544	0	3.49e-122	5.01e-27	1
LEU046.A0101.TF1.1 - LEU058.A0101.TF1.1	Unrelated	0.251225	0.0027259	6360	25316	0.249544	0	7.33e-138	3.18e-34	1
LEU046.A0101.TF1.1 - LEU059.A0101.TF1.1	Unrelated	0.252583	0.0027131	6478	25647	0.249544	0	3.4e-145	2.81e-37	1
LEU046.A0101.TF1.1 - LEU060.A0101.TF1.1	Unrelated	0.252129	0.0027332	6364	25241	0.249544	0	4.37e-141	7.72e-36	1
LEU046.A0101.TF1.1 - LEU061.A0101.TF1.1	Unrelated	0.25287	0.00276342	6256	24740	0.249544	0	3.26e-141	1.62e-36	1
LEU046.A0101.TF1.1 - LEU063.A0101.TF1.1	Unrelated	0.24846	0.0027241	6252	25163	0.249544	0	5.48e-126	8.14e-29	1
LEU046.A0101.TF1.1 - LEU064.A0101.TF1.1	Unrelated	0.24959	0.00280509	5941	23803	0.249544	0	1.74e-123	2.62e-29	1
LEU046.A0101.TF1.1 - LEU065.A0101.TF1.1	Unrelated	0.243339	0.00269192	6183	25409	0.249544	0	9.87e-107	1.56e-19	1
LEU050.A0101.TF1.1 - LEU052.A0101.TF1.1	Unrelated	0.251403	0.00276627	6183	24594	0.249544	0	1.2e-134	1.35e-33	1
LEU050.A0101.TF1.1 - LEU053.A0101.TF1.1	Unrelated	0.252046	0.00288041	5727	22722	0.249544	0	8.92e-127	3.44e-32	1
LEU050.A0101.TF1.1 - LEU055.A0101.TF1.1	Unrelated	0.24661	0.00275038	6057	24561	0.249544	0	8.5e-116	9.19e-25	1
LEU050.A0101.TF1.1 - LEU056.A0101.TF1.1	Unrelated	0.251963	0.00283637	5903	23428	0.249544	0	2.2e-130	5.05e-33	1
LEU050.A0101.TF1.1 - LEU057.A0101.TF1.1	Unrelated	0.248081	0.00278228	5978	24097	0.249544	0	3.13e-119	6.07e-27	1
LEU050.A0101.TF1.1 - LEU058.A0101.TF1.1	Unrelated	0.251041	0.00278443	6088	24251	0.249544	0	2.2e-131	1.76e-32	1
LEU050.A0101.TF1.1 - LEU059.A0101.TF1.1	Unrelated	0.249503	0.0027551	6155	24669	0.249544	0	1.3e-127	3.46e-30	1
LEU050.A0101.TF1.1 - LEU060.A0101.TF1.1	Unrelated	0.251644	0.00279045	6086	24185	0.249544	0	2.41e-133	1.74e-33	1
LEU050.A0101.TF1.1 - LEU061.A0101.TF1.1	Unrelated	0.250201	0.00282033	5901	23585	0.249544	0	1.19e-124	4e-30	1
LEU050.A0101.TF1.1 - LEU063.A0101.TF1.1	Unrelated	0.249856	0.00278148	6053	24226	0.249544	0	1.09e-126	2.69e-30	1
LEU050.A0101.TF1.1 - LEU064.A0101.TF1.1	Unrelated	0.250433	0.00288887	5633	22493	0.249544	0	9.69e-120	3.75e-29	1
LEU050.A0101.TF1.1 - LEU065.A0101.TF1.1	Unrelated	0.24921	0.00277069	6074	24373	0.249544	0	5.91e-125	2.67e-29	1
LEU052.A0101.TF1.1 - LEU056.A0101.TF1.1	Unrelated	0.2506	0.00276339	6163	24593	0.249544	0	1.67e-131	4.09e-32	1
LEU052.A0101.TF1.1 - LEU057.A0101.TF1.1	Unrelated	0.253172	0.00274238	6365	25141	0.249544	0	1.07e-144	1.14e-37	1
LEU052.A0101.TF1.1 - LEU058.A0101.TF1.1	Unrelated	0.248704	0.00271874	6287	25279	0.249544	0	1.52e-127	2.09e-29	1
LEU052.A0101.TF1.1 - LEU059.A0101.TF1.1	Unrelated	0.250518	0.00270825	6413	25599	0.249544	0	1.61e-136	3.05e-33	1
LEU052.A0101.TF1.1 - LEU060.A0101.TF1.1	Unrelated	0.250674	0.00272844	6325	25232	0.249544	0	3.38e-135	4.52e-33	1
LEU052.A0101.TF1.1 - LEU061.A0101.TF1.1	Unrelated	0.25173	0.00276057	6222	24717	0.249544	0	1.34e-136	2.29e-34	1
LEU052.A0101.TF1.1 - LEU063.A0101.TF1.1	Unrelated	0.251939	0.00273795	6334	25141	0.249544	0	9.06e-140	2.43e-35	1
LEU052.A0101.TF1.1 - LEU064.A0101.TF1.1	Unrelated	0.242614	0.00278084	5765	23762	0.249544	0	3.42e-97	4.32e-17	1
LEU052.A0101.TF1.1 - LEU065.A0101.TF1.1	Unrelated	0.249153	0.00271442	6326	25390	0.249544	0	6.56e-130	2.2e-30	1
LEU053.A0101.TF1.1 - LEU056.A0101.TF1.1	Unrelated	0.245681	0.00285802	5574	22688	0.249544	0	1.09e-103	2.28e-21	1
LEU053.A0101.TF1.1 - LEU057.A0101.TF1.1	Unrelated	0.249594	0.00283049	5835	23378	0.249544	0	2.64e-121	8.39e-29	1
LEU053.A0101.TF1.1 - LEU058.A0101.TF1.1	Unrelated	0.254975	0.00283911	6009	23567	0.249544	0	1.92e-142	1.51e-38	1
LEU053.A0101.TF1.1 - LEU059.A0101.TF1.1	Unrelated	0.251061	0.00279705	6034	24034	0.249544	0	2.72e-130	3.12e-32	1
LEU053.A0101.TF1.1 - LEU060.A0101.TF1.1	Unrelated	0.252511	0.00282835	5958	23595	0.249544	0	2.31e-133	3.19e-34	1
LEU053.A0101.TF1.1 - LEU061.A0101.TF1.1	Unrelated	0.251458	0.00287306	5734	22803	0.249544	0	4.3e-125	2.69e-31	1
LEU053.A0101.TF1.1 - LEU063.A0101.TF1.1	Unrelated	0.253202	0.00284146	5930	23420	0.249544	0	5.92e-135	3.44e-35	1
LEU053.A0101.TF1.1 - LEU064.A0101.TF1.1	Unrelated	0.238206	0.00290419	5125	21515	0.249544	0	5.18e-74	1.9e-09	1
LEU053.A0101.TF1.1 - LEU065.A0101.TF1.1	Unrelated	0.244323	0.00278377	5821	23825	0.249544	0	9.07e-104	4.89e-20	1
LEU055.A0101.TF1.1 - LEU056.A0101.TF1.1	Unrelated	0.24877	0.00275641	6119	24597	0.249544	0	2.22e-124	9.41e-29	1
LEU055.A0101.TF1.1 - LEU057.A0101.TF1.1	Unrelated	0.245693	0.00271858	6161	25076	0.249544	0	1.41e-114	1.44e-23	1
LEU055.A0101.TF1.1 - LEU058.A0101.TF1.1	Unrelated	0.251499	0.00273397	6334	25185	0.249544	0	2.99e-138	1.44e-34	1
LEU055.A0101.TF1.1 - LEU059.A0101.TF1.1	Unrelated	0.246541	0.00269832	6290	25513	0.249544	0	5.61e-120	1.45e-25	1
LEU055.A0101.TF1.1 - LEU060.A0101.TF1.1	Unrelated	0.244945	0.00270791	6178	25222	0.249544	0	2.84e-112	2.58e-22	1
LEU055.A0101.TF1.1 - LEU061.A0101.TF1.1	Unrelated	0.248694	0.00275033	6143	24701	0.249544	0	1.32e-124	9.88e-29	1
LEU055.A0101.TF1.1 - LEU063.A0101.TF1.1	Unrelated	0.249062	0.00273201	6241	25058	0.249544	0	7.39e-128	7.96e-30	1
LEU055.A0101.TF1.1 - LEU064.A0101.TF1.1	Unrelated	0.244975	0.00279168	5814	23733	0.249544	0	8.47e-106	4.32e-21	1
LEU055.A0101.TF1.1 - LEU065.A0101.TF1.1	Unrelated	0.241168	0.00268325	6130	25418	0.249544	0	2.21e-98	8.75e-16	1
LEU056.A0101.TF1.1 - LEU057.A0101.TF1.1	Unrelated	0.249262	0.00278983	5993	24043	0.249544	0	1.81e-123	5.27e-29	1
LEU056.A0101.TF1.1 - LEU058.A0101.TF1.1	Unrelated	0.25126	0.00278783	6082	24206	0.249544	0	5.52e-132	8.08e-33	1
LEU056.A0101.TF1.1 - LEU059.A0101.TF1.1	Unrelated	0.250173	0.00276036	6159	24619	0.249544	0	5.7e-130	2.32e-31	1
LEU056.A0101.TF1.1 - LEU060.A0101.TF1.1	Unrelated	0.250465	0.0027846	6064	24211	0.249544	0	5.95e-129	2.21e-31	1
LEU056.A0101.TF1.1 - LEU061.A0101.TF1.1	Unrelated	0.250117	0.00281953	5901	23593	0.249544	0	2.25e-124	5.52e-30	1
LEU056.A0101.TF1.1 - LEU063.A0101.TF1.1	Unrelated	0.252929	0.00280207	6087	24066	0.249544	0	1.3e-137	1.2e-35	1
LEU057.A0101.TF1.1 - LEU058.A0101.TF1.1	Unrelated	0.252778	0.00275774	6278	24836	0.249544	0	2.14e-141	1.74e-36	1
LEU057.A0101.TF1.1 - LEU059.A0101.TF1.1	Unrelated	0.252315	0.0027381	6349	25163	0.249544	0	2.15e-141	4.43e-36	1
LEU057.A0101.TF1.1 - LEU060.A0101.TF1.1	Unrelated	0.247232	0.0027424	6118	24746	0.249544	0	4.27e-119	4.37e-26	1
LEU057.A0101.TF1.1 - LEU061.A0101.TF1.1	Unrelated	0.248905	0.00277978	6022	24194	0.249544	0	7.19e-123	1.55e-28	1
LEU057.A0101.TF1.1 - LEU063.A0101.TF1.1	Unrelated	0.249777	0.0027536	6173	24714	0.249544	0	6.42e-129	9.52e-31	1
LEU057.A0101.TF1.1 - LEU064.A0101.TF1.1	Unrelated	0.248401	0.00284021	5749	23144	0.249544	0	1.01e-115	1.85e-26	1
LEU057.A0101.TF1.1 - LEU065.A0101.TF1.1	Unrelated	0.251935	0.00274922	6282	24935	0.249544	0	1.3e-138	4.76e-35	1
LEU058.A0101.TF1.1 - LEU059.A0101.TF1.1	Unrelated	0.250642	0.00272492	6340	25295	0.249544	0	2.08e-135	4.3e-33	1
LEU058.A0101.TF1.1 - LEU060.A0101.TF1.1	Unrelated	0.244685	0.00272542	6088	24881	0.249544	0	9.52e-110	1.5e-21	1
LEU058.A0101.TF1.1 - LEU061.A0101.TF1.1	Unrelated	0.252643	0.00278687	6142	24311	0.249544	0	6.73e-138	1.76e-35	1
LEU058.A0101.TF1.1 - LEU063.A0101.TF1.1	Unrelated	0.245314	0.00273174	6086	24809	0.249544	0	6.93e-112	1.24e-22	1
LEU058.A0101.TF1.1 - LEU064.A0101.TF1.1	Unrelated	0.247107	0.00282392	5765	23330	0.249544	0	7.35e-112	2.04e-24	1
LEU058.A0101.TF1.1 - LEU065.A0101.TF1.1	Unrelated	0.248364	0.00272956	6223	25056	0.249544	0	4.52e-125	1.62e-28	1
LEU059.A0101.TF1.1 - LEU061.A0101.TF1.1	Unrelated	0.231366	0.00268108	5724	24740	0.249544	0	1.05e-63	0.0011483	0.998852
LEU059.A0101.TF1.1 - LEU063.A0101.TF1.1	Unrelated	0.250814	0.00273165	6316	25182	0.249544	0	1.71e-135	2.85e-33	1
LEU059.A0101.TF1.1 - LEU064.A0101.TF1.1	Unrelated	0.253406	0.00282062	6026	23780	0.249544	0	8.67e-138	4.39e-36	1
LEU059.A0101.TF1.1 - LEU065.A0101.TF1.1	Unrelated	0.245986	0.00270184	6250	25408	0.249544	0	2.94e-117	2.04e-24	1
LEU060.A0101.TF1.1 - LEU063.A0101.TF1.1	Unrelated	0.248939	0.00274923	6158	24737	0.249544	0	9.58e-126	3.18e-29	1
LEU060.A0101.TF1.1 - LEU064.A0101.TF1.1	Unrelated	0.247276	0.00282578	5764	23310	0.249544	0	2.18e-112	1.09e-24	1
LEU060.A0101.TF1.1 - LEU065.A0101.TF1.1	Unrelated	0.248101	0.00272386	6238	25143	0.249544	0	1.86e-124	4.05e-28	1
LEU061.A0101.TF1.1 - LEU063.A0101.TF1.1	Unrelated	0.248056	0.00277786	5996	24172	0.249544	0	1.67e-119	5.58e-27	1
LEU061.A0101.TF1.1 - LEU064.A0101.TF1.1	Unrelated	0.24917	0.00287723	5631	22599	0.249544	0	9.07e-116	3.76e-27	1
LEU061.A0101.TF1.1 - LEU065.A0101.TF1.1	Unrelated	0.248809	0.0027588	6110	24557	0.249544	0	2.5e-124	8.87e-29	1
LEU063.A0101.TF1.1 - LEU064.A0101.TF1.1	Unrelated	0.250603	0.00284491	5815	23204	0.249544	0	3.96e-124	2.39e-30	1
LEU063.A0101.TF1.1 - LEU065.A0101.TF1.1	Unrelated	0.253469	0.0027548	6320	24934	0.249544	0	1.08e-144	6.4e-38	1

## Sheet: E. IBD
Genetic relationship estimation using IBD (results are sorted by n_IBD>20 -> highest to lowest)
pair	iid1	iid2	max_IBD	sum_IBD>8	n_IBD>8	sum_IBD>12	n_IBD>12	sum_IBD>16	n_IBD>16	sum_IBD>20	n_IBD>20
LEU007-LEU008	LEU007	LEU008	9.827	18.802	2	0	0	0	0	0	0
LEU007-LEU009	LEU007	LEU009	9.83559	9.83559	1	0	0	0	0	0	0
LEU007-LEU010	LEU007	LEU010	8.2091	8.2091	1	0	0	0	0	0	0
LEU007-LEU023	LEU007	LEU023	8.4723	8.4723	1	0	0	0	0	0	0
LEU007-LEU038	LEU007	LEU038	8.0502	8.0502	1	0	0	0	0	0	0
LEU007-LEU041	LEU007	LEU041	10.45	10.45	1	0	0	0	0	0	0
LEU007-LEU044	LEU007	LEU044	11.4109	11.4109	1	0	0	0	0	0	0
LEU007-LEU058	LEU007	LEU058	8.6881	17.3648	2	0	0	0	0	0	0
LEU007-LEU059	LEU007	LEU059	12.1945	12.1945	1	12.1945	1	0	0	0	0
LEU007-LEU060	LEU007	LEU060	11.4252	11.4252	1	0	0	0	0	0	0
LEU007-LEU061	LEU007	LEU061	11.8127	21.883	2	0	0	0	0	0	0
LEU007-LEU063	LEU007	LEU063	10.8721	10.8721	1	0	0	0	0	0	0
LEU007-LEU065	LEU007	LEU065	11.2689	11.2689	1	0	0	0	0	0	0
LEU008-LEU009	LEU008	LEU009	283.442	3338.41	26	3326.71	25	3326.71	25	3326.71	25
LEU008-LEU010	LEU008	LEU010	175.707	2123.88	43	2102.92	41	2017.7	35	2017.7	35
LEU008-LEU011	LEU008	LEU011	277.412	1581.33	24	1569.74	23	1524.49	20	1524.49	20
LEU008-LEU012	LEU008	LEU012	9.6729	18.2697	2	0	0	0	0	0	0
LEU008-LEU013	LEU008	LEU013	283.611	2094.26	40	2076.94	38	2020.22	34	1986.81	32
LEU008-LEU015	LEU008	LEU015	8.63689	8.63689	1	0	0	0	0	0	0
LEU008-LEU016	LEU008	LEU016	8.9546	8.9546	1	0	0	0	0	0	0
LEU008-LEU017	LEU008	LEU017	8.4464	8.4464	1	0	0	0	0	0	0
LEU008-LEU018	LEU008	LEU018	280.821	3386.56	27	3377.93	26	3377.93	26	3377.93	26
LEU008-LEU023	LEU008	LEU023	9.481	9.481	1	0	0	0	0	0	0
LEU008-LEU024	LEU008	LEU024	10.5309	18.5573	2	0	0	0	0	0	0
LEU008-LEU025	LEU008	LEU025	13.7089	71.3723	7	25.9752	2	0	0	0	0
LEU008-LEU026	LEU008	LEU026	8.5178	8.5178	1	0	0	0	0	0	0
LEU008-LEU027	LEU008	LEU027	22.0509	59.1086	4	40.6139	2	40.6139	2	22.0509	1
LEU008-LEU031	LEU008	LEU031	179.37	689.392	15	663.274	12	649.279	11	611.822	9
LEU008-LEU038	LEU008	LEU038	8.1604	16.2382	2	0	0	0	0	0	0
LEU008-LEU039	LEU008	LEU039	41.7811	78.8449	4	70.6011	3	41.7811	1	41.7811	1
LEU008-LEU041	LEU008	LEU041	8.0709	8.0709	1	0	0	0	0	0	0
LEU008-LEU044	LEU008	LEU044	8.0805	8.0805	1	0	0	0	0	0	0
LEU008-LEU050	LEU008	LEU050	10.9905	28.6329	3	0	0	0	0	0	0
LEU008-LEU052	LEU008	LEU052	10.5309	10.5309	1	0	0	0	0	0	0
LEU008-LEU056	LEU008	LEU056	9.7796	35.4757	4	0	0	0	0	0	0
LEU008-LEU057	LEU008	LEU057	14.1106	14.1106	1	14.1106	1	0	0	0	0
LEU008-LEU058	LEU008	LEU058	8.7044	8.7044	1	0	0	0	0	0	0
LEU008-LEU059	LEU008	LEU059	8.6331	8.6331	1	0	0	0	0	0	0
LEU008-LEU061	LEU008	LEU061	8.81391	8.81391	1	0	0	0	0	0	0
LEU008-LEU063	LEU008	LEU063	9.6713	19.1952	2	0	0	0	0	0	0
LEU008-LEU065	LEU008	LEU065	13.0399	13.0399	1	13.0399	1	0	0	0	0
LEU009-LEU010	LEU009	LEU010	283.385	3410.53	21	3410.53	21	3410.53	21	3410.53	21
LEU009-LEU011	LEU009	LEU011	283.385	3348.35	21	3348.35	21	3348.35	21	3348.35	21
LEU009-LEU012	LEU009	LEU012	9.674	9.674	1	0	0	0	0	0	0
LEU009-LEU013	LEU009	LEU013	283.385	3363.74	23	3363.74	23	3363.74	23	3363.74	23
LEU009-LEU016	LEU009	LEU016	8.5361	8.5361	1	0	0	0	0	0	0
LEU009-LEU018	LEU009	LEU018	11.4479	11.4479	1	0	0	0	0	0	0
LEU009-LEU027	LEU009	LEU027	43.4415	163.405	7	153.873	6	140.301	5	123.963	4
LEU009-LEU031	LEU009	LEU031	177.401	1683.13	25	1653.15	22	1623.21	20	1604	19
LEU009-LEU041	LEU009	LEU041	10.5931	10.5931	1	0	0	0	0	0	0
LEU009-LEU044	LEU009	LEU044	9.03939	17.6148	2	0	0	0	0	0	0
LEU009-LEU052	LEU009	LEU052	8.1597	8.1597	1	0	0	0	0	0	0
LEU009-LEU056	LEU009	LEU056	8.05759	8.05759	1	0	0	0	0	0	0
LEU009-LEU059	LEU009	LEU059	8.4165	8.4165	1	0	0	0	0	0	0
LEU009-LEU061	LEU009	LEU061	8.5536	8.5536	1	0	0	0	0	0	0
LEU010-LEU011	LEU010	LEU011	180.88	1556.08	23	1546.69	22	1531.71	21	1531.71	21
LEU010-LEU013	LEU010	LEU013	214.84	2190.64	32	2163.68	29	2150.67	28	2132.91	27
LEU010-LEU016	LEU010	LEU016	9.65312	9.65312	1	0	0	0	0	0	0
LEU010-LEU018	LEU010	LEU018	283.607	3337.49	21	3337.49	21	3337.49	21	3337.49	21
LEU010-LEU023	LEU010	LEU023	8.8309	8.8309	1	0	0	0	0	0	0
LEU010-LEU024	LEU010	LEU024	10.5122	10.5122	1	0	0	0	0	0	0
LEU010-LEU025	LEU010	LEU025	13.3305	13.3305	1	13.3305	1	0	0	0	0
LEU010-LEU026	LEU010	LEU026	10.5131	10.5131	1	0	0	0	0	0	0
LEU010-LEU027	LEU010	LEU027	42.7903	65.0643	2	65.0643	2	65.0643	2	65.0643	2
LEU010-LEU031	LEU010	LEU031	163.849	770.148	15	742.627	12	730.014	11	730.014	11
LEU010-LEU038	LEU010	LEU038	8.4844	8.4844	1	0	0	0	0	0	0
LEU010-LEU039	LEU010	LEU039	32.5112	60.1852	3	51.8358	2	51.8358	2	32.5112	1
LEU010-LEU041	LEU010	LEU041	8.1973	8.1973	1	0	0	0	0	0	0
LEU010-LEU052	LEU010	LEU052	10.5165	10.5165	1	0	0	0	0	0	0
LEU010-LEU057	LEU010	LEU057	13.9813	13.9813	1	13.9813	1	0	0	0	0
LEU010-LEU059	LEU010	LEU059	8.5968	16.8011	2	0	0	0	0	0	0
LEU010-LEU061	LEU010	LEU061	9.35301	9.35301	1	0	0	0	0	0	0
LEU010-LEU065	LEU010	LEU065	11.9261	11.9261	1	0	0	0	0	0	0
LEU011-LEU012	LEU011	LEU012	8.7982	8.7982	1	0	0	0	0	0	0
LEU011-LEU013	LEU011	LEU013	253.763	1936.61	27	1927.63	26	1913.79	25	1913.79	25
LEU011-LEU016	LEU011	LEU016	8.343	8.343	1	0	0	0	0	0	0
LEU011-LEU026	LEU011	LEU026	8.1163	8.1163	1	0	0	0	0	0	0
LEU011-LEU027	LEU011	LEU027	53.5013	251.584	11	231.459	9	192.428	6	156.616	4
LEU011-LEU031	LEU011	LEU031	135.114	837.019	15	826.634	14	797.304	12	797.304	12
LEU011-LEU039	LEU011	LEU039	9.6478	9.6478	1	0	0	0	0	0	0
LEU011-LEU041	LEU011	LEU041	8.9609	8.9609	1	0	0	0	0	0	0
LEU011-LEU059	LEU011	LEU059	9.9754	9.9754	1	0	0	0	0	0	0
LEU012-LEU017	LEU012	LEU017	12.8966	21.3342	2	12.8966	1	0	0	0	0
LEU012-LEU018	LEU012	LEU018	8.0881	8.0881	1	0	0	0	0	0	0
LEU012-LEU023	LEU012	LEU023	8.773	8.773	1	0	0	0	0	0	0
LEU012-LEU024	LEU012	LEU024	87.1225	155.411	4	147.349	3	133.116	2	133.116	2
LEU012-LEU025	LEU012	LEU025	100.439	974.462	24	962.778	23	932.619	21	857.414	17
LEU012-LEU026	LEU012	LEU026	83.7384	117.842	3	117.842	3	104.175	2	104.175	2
LEU012-LEU040	LEU012	LEU040	141.3	468.477	9	460.462	8	460.462	8	460.462	8
LEU012-LEU044	LEU012	LEU044	13.3482	13.3482	1	13.3482	1	0	0	0	0
LEU012-LEU046	LEU012	LEU046	9.4436	9.4436	1	0	0	0	0	0	0
LEU012-LEU052	LEU012	LEU052	85.6605	126.223	3	126.223	3	126.223	3	107.339	2
LEU012-LEU055	LEU012	LEU055	85.777	179.635	5	179.635	5	152.204	3	152.204	3
LEU012-LEU056	LEU012	LEU056	186.071	881.563	19	861.538	17	836.468	15	816.859	14
LEU012-LEU058	LEU012	LEU058	13.6614	13.6614	1	13.6614	1	0	0	0	0
LEU012-LEU061	LEU012	LEU061	9.7899	9.7899	1	0	0	0	0	0	0
LEU012-LEU065	LEU012	LEU065	96.0356	767.547	21	745.505	19	731.645	18	731.645	18
LEU013-LEU016	LEU013	LEU016	8.6094	8.6094	1	0	0	0	0	0	0
LEU013-LEU017	LEU013	LEU017	8.2619	8.2619	1	0	0	0	0	0	0
LEU013-LEU018	LEU013	LEU018	283.7	3334.63	22	3334.63	22	3334.63	22	3334.63	22
LEU013-LEU024	LEU013	LEU024	11.0397	11.0397	1	0	0	0	0	0	0
LEU013-LEU025	LEU013	LEU025	12.9728	12.9728	1	12.9728	1	0	0	0	0
LEU013-LEU026	LEU013	LEU026	10.7695	10.7695	1	0	0	0	0	0	0
LEU013-LEU027	LEU013	LEU027	26.7254	54.9444	3	54.9444	3	26.7254	1	26.7254	1
LEU013-LEU031	LEU013	LEU031	131.65	918.239	18	875.741	14	861.633	13	861.633	13
LEU013-LEU038	LEU013	LEU038	8.3615	8.3615	1	0	0	0	0	0	0
LEU013-LEU039	LEU013	LEU039	29.2899	91.8327	5	83.4804	4	69.7442	3	69.7442	3
LEU013-LEU044	LEU013	LEU044	9.5474	9.5474	1	0	0	0	0	0	0
LEU013-LEU052	LEU013	LEU052	11.0397	11.0397	1	0	0	0	0	0	0
LEU013-LEU059	LEU013	LEU059	9.05731	9.05731	1	0	0	0	0	0	0
LEU013-LEU060	LEU013	LEU060	8.3278	8.3278	1	0	0	0	0	0	0
LEU013-LEU061	LEU013	LEU061	8.85659	8.85659	1	0	0	0	0	0	0
LEU013-LEU063	LEU013	LEU063	11.7967	11.7967	1	0	0	0	0	0	0
LEU013-LEU065	LEU013	LEU065	12.7626	12.7626	1	12.7626	1	0	0	0	0
LEU014-LEU024	LEU014	LEU024	283.468	3297.68	20	3297.68	20	3297.68	20	3297.68	20
LEU014-LEU026	LEU014	LEU026	265.907	3325.99	22	3325.99	22	3325.99	22	3325.99	22
LEU014-LEU039	LEU014	LEU039	8.3861	8.3861	1	0	0	0	0	0	0
LEU014-LEU040	LEU014	LEU040	9.9878	9.9878	1	0	0	0	0	0	0
LEU014-LEU046	LEU014	LEU046	10.5103	10.5103	1	0	0	0	0	0	0
LEU014-LEU052	LEU014	LEU052	283.652	3325.32	21	3314.52	20	3314.52	20	3314.52	20
LEU014-LEU055	LEU014	LEU055	283.652	3288.74	20	3288.74	20	3288.74	20	3288.74	20
LEU014-LEU056	LEU014	LEU056	9.06399	9.06399	1	0	0	0	0	0	0
LEU014-LEU057	LEU014	LEU057	16.2247	16.2247	1	16.2247	1	16.2247	1	0	0
LEU014-LEU065	LEU014	LEU065	9.0694	9.0694	1	0	0	0	0	0	0
LEU015-LEU017	LEU015	LEU017	8.3057	8.3057	1	0	0	0	0	0	0
LEU015-LEU023	LEU015	LEU023	8.3753	8.3753	1	0	0	0	0	0	0
LEU015-LEU050	LEU015	LEU050	9.0024	17.2767	2	0	0	0	0	0	0
LEU015-LEU061	LEU015	LEU061	12.7124	12.7124	1	12.7124	1	0	0	0	0
LEU016-LEU017	LEU016	LEU017	8.1295	8.1295	1	0	0	0	0	0	0
LEU016-LEU018	LEU016	LEU018	8.37171	8.37171	1	0	0	0	0	0	0
LEU016-LEU023	LEU016	LEU023	8.4917	8.4917	1	0	0	0	0	0	0
LEU016-LEU031	LEU016	LEU031	9.0991	25.9534	3	0	0	0	0	0	0
LEU016-LEU040	LEU016	LEU040	12.1951	12.1951	1	12.1951	1	0	0	0	0
LEU016-LEU050	LEU016	LEU050	9.426	9.426	1	0	0	0	0	0	0
LEU016-LEU058	LEU016	LEU058	10.5488	10.5488	1	0	0	0	0	0	0
LEU017-LEU018	LEU017	LEU018	8.51049	8.51049	1	0	0	0	0	0	0
LEU017-LEU025	LEU017	LEU025	11.2201	11.2201	1	0	0	0	0	0	0
LEU017-LEU031	LEU017	LEU031	8.2221	8.2221	1	0	0	0	0	0	0
LEU017-LEU041	LEU017	LEU041	8.14309	8.14309	1	0	0	0	0	0	0
LEU017-LEU044	LEU017	LEU044	10.2394	10.2394	1	0	0	0	0	0	0
LEU017-LEU046	LEU017	LEU046	268.781	3323.19	22	3323.19	22	3323.19	22	3323.19	22
LEU017-LEU050	LEU017	LEU050	8.9152	8.9152	1	0	0	0	0	0	0
LEU017-LEU056	LEU017	LEU056	14.7799	14.7799	1	14.7799	1	0	0	0	0
LEU018-LEU024	LEU018	LEU024	10.5161	10.5161	1	0	0	0	0	0	0
LEU018-LEU025	LEU018	LEU025	12.6533	12.6533	1	12.6533	1	0	0	0	0
LEU018-LEU026	LEU018	LEU026	10.5089	10.5089	1	0	0	0	0	0	0
LEU018-LEU031	LEU018	LEU031	8.9121	8.9121	1	0	0	0	0	0	0
LEU018-LEU039	LEU018	LEU039	42.2974	154.285	7	145.925	6	99.8168	3	99.8168	3
LEU018-LEU041	LEU018	LEU041	8.2543	8.2543	1	0	0	0	0	0	0
LEU018-LEU044	LEU018	LEU044	8.21619	8.21619	1	0	0	0	0	0	0
LEU018-LEU052	LEU018	LEU052	10.7855	10.7855	1	0	0	0	0	0	0
LEU018-LEU056	LEU018	LEU056	9.6117	9.6117	1	0	0	0	0	0	0
LEU018-LEU057	LEU018	LEU057	15.335	24.5433	2	15.335	1	0	0	0	0
LEU018-LEU063	LEU018	LEU063	9.0176	9.0176	1	0	0	0	0	0	0
LEU018-LEU065	LEU018	LEU065	12.3589	12.3589	1	12.3589	1	0	0	0	0
LEU023-LEU025	LEU023	LEU025	10.4304	29.3305	3	0	0	0	0	0	0
LEU023-LEU026	LEU023	LEU026	15.911	15.911	1	15.911	1	0	0	0	0
LEU023-LEU040	LEU023	LEU040	8.0582	8.0582	1	0	0	0	0	0	0
LEU023-LEU050	LEU023	LEU050	8.31909	8.31909	1	0	0	0	0	0	0
LEU023-LEU059	LEU023	LEU059	8.35	8.35	1	0	0	0	0	0	0
LEU023-LEU063	LEU023	LEU063	8.2589	8.2589	1	0	0	0	0	0	0
LEU024-LEU025	LEU024	LEU025	104.371	167.004	4	158.834	3	158.834	3	158.834	3
LEU024-LEU026	LEU024	LEU026	204.017	2352.24	30	2330.74	28	2330.74	28	2311.24	27
LEU024-LEU027	LEU024	LEU027	8.0071	8.0071	1	0	0	0	0	0	0
LEU024-LEU039	LEU024	LEU039	8.1658	8.1658	1	0	0	0	0	0	0
LEU024-LEU040	LEU024	LEU040	45.0477	67.7645	2	67.7645	2	67.7645	2	67.7645	2
LEU024-LEU044	LEU024	LEU044	8.2637	8.2637	1	0	0	0	0	0	0
LEU024-LEU052	LEU024	LEU052	141.016	2036.84	37	2019.24	35	2019.24	35	2019.24	35
LEU024-LEU055	LEU024	LEU055	148.485	2422.86	37	2372.41	32	2359.97	31	2343.38	30
LEU024-LEU056	LEU024	LEU056	100.758	194.226	6	166.039	3	166.039	3	149.989	2
LEU024-LEU057	LEU024	LEU057	14.5155	14.5155	1	14.5155	1	0	0	0	0
LEU024-LEU060	LEU024	LEU060	8.7303	8.7303	1	0	0	0	0	0	0
LEU024-LEU063	LEU024	LEU063	9.1204	9.1204	1	0	0	0	0	0	0
LEU024-LEU065	LEU024	LEU065	97.0748	195.525	5	178.676	3	178.676	3	178.676	3
LEU025-LEU026	LEU025	LEU026	103.822	182.791	5	173.916	4	160.749	3	160.749	3
LEU025-LEU031	LEU025	LEU031	8.0793	8.0793	1	0	0	0	0	0	0
LEU025-LEU038	LEU025	LEU038	8.5304	16.5406	2	0	0	0	0	0	0
LEU025-LEU039	LEU025	LEU039	11.2313	27.77	3	0	0	0	0	0	0
LEU025-LEU040	LEU025	LEU040	63.0308	455.477	16	406.577	11	391.125	10	371.328	9
LEU025-LEU041	LEU025	LEU041	9.1455	25.989	3	0	0	0	0	0	0
LEU025-LEU044	LEU025	LEU044	13.4717	13.4717	1	13.4717	1	0	0	0	0
LEU025-LEU052	LEU025	LEU052	93.0218	205.88	6	195.473	5	195.473	5	175.978	4
LEU025-LEU055	LEU025	LEU055	104.365	208.865	7	191.551	5	178.464	4	158.895	3
LEU025-LEU056	LEU025	LEU056	116.744	738.003	23	708.533	20	683.874	18	649.955	16
LEU025-LEU061	LEU025	LEU061	12.1962	64.6745	7	12.1962	1	0	0	0	0
LEU025-LEU065	LEU025	LEU065	107.634	1108.18	32	1087.95	30	1051.51	27	1031.89	26
LEU026-LEU040	LEU026	LEU040	43.8496	96.0486	3	96.0486	3	82.3871	2	82.3871	2
LEU026-LEU052	LEU026	LEU052	210.709	2600.56	34	2592.09	33	2566.28	31	2566.28	31
LEU026-LEU055	LEU026	LEU055	148.485	2418.24	35	2407.95	34	2392.7	33	2392.7	33
LEU026-LEU056	LEU026	LEU056	100.923	179.42	4	160.587	2	160.587	2	160.587	2
LEU026-LEU063	LEU026	LEU063	9.0839	9.0839	1	0	0	0	0	0	0
LEU026-LEU065	LEU026	LEU065	94.8547	133.22	3	124.991	2	124.991	2	124.991	2
LEU027-LEU031	LEU027	LEU031	21.0608	33.9406	2	33.9406	2	21.0608	1	21.0608	1
LEU027-LEU055	LEU027	LEU055	8.0058	8.0058	1	0	0	0	0	0	0
LEU027-LEU057	LEU027	LEU057	14.0392	23.0516	2	14.0392	1	0	0	0	0
LEU027-LEU065	LEU027	LEU065	9.7864	9.7864	1	0	0	0	0	0	0
LEU031-LEU041	LEU031	LEU041	9.13819	26.1332	3	0	0	0	0	0	0
LEU031-LEU044	LEU031	LEU044	9.5379	9.5379	1	0	0	0	0	0	0
LEU031-LEU050	LEU031	LEU050	223.236	3287.1	24	3287.1	24	3287.1	24	3268.59	23
LEU031-LEU056	LEU031	LEU056	9.4141	27.0171	3	0	0	0	0	0	0
LEU031-LEU057	LEU031	LEU057	8.9557	17.0403	2	0	0	0	0	0	0
LEU031-LEU058	LEU031	LEU058	10.7051	20.9778	2	0	0	0	0	0	0
LEU031-LEU059	LEU031	LEU059	8.8413	8.8413	1	0	0	0	0	0	0
LEU031-LEU060	LEU031	LEU060	8.05709	8.05709	1	0	0	0	0	0	0
LEU031-LEU061	LEU031	LEU061	8.20121	8.20121	1	0	0	0	0	0	0
LEU038-LEU046	LEU038	LEU046	9.76101	9.76101	1	0	0	0	0	0	0
LEU038-LEU050	LEU038	LEU050	8.1282	8.1282	1	0	0	0	0	0	0
LEU038-LEU056	LEU038	LEU056	8.1276	16.1886	2	0	0	0	0	0	0
LEU038-LEU058	LEU038	LEU058	8.4633	8.4633	1	0	0	0	0	0	0
LEU038-LEU065	LEU038	LEU065	14.9176	14.9176	1	14.9176	1	0	0	0	0
LEU039-LEU041	LEU039	LEU041	10.7028	10.7028	1	0	0	0	0	0	0
LEU039-LEU052	LEU039	LEU052	8.1448	8.1448	1	0	0	0	0	0	0
LEU039-LEU055	LEU039	LEU055	8.718	8.718	1	0	0	0	0	0	0
LEU039-LEU056	LEU039	LEU056	9.1242	9.1242	1	0	0	0	0	0	0
LEU039-LEU057	LEU039	LEU057	9.7935	9.7935	1	0	0	0	0	0	0
LEU039-LEU065	LEU039	LEU065	11.2313	11.2313	1	0	0	0	0	0	0
LEU040-LEU050	LEU040	LEU050	10.9136	10.9136	1	0	0	0	0	0	0
LEU040-LEU052	LEU040	LEU052	31.4424	82.4036	3	82.4036	3	82.4036	3	82.4036	3
LEU040-LEU055	LEU040	LEU055	43.3707	99.5952	5	80.4913	3	66.6254	2	66.6254	2
LEU040-LEU056	LEU040	LEU056	268.779	3283.29	22	3283.29	22	3283.29	22	3283.29	22
LEU040-LEU063	LEU040	LEU063	11.3233	39.8174	4	0	0	0	0	0	0
LEU040-LEU065	LEU040	LEU065	165.743	1493.58	26	1493.58	26	1493.58	26	1458.22	24
LEU041-LEU046	LEU041	LEU046	11.0891	11.0891	1	0	0	0	0	0	0
LEU041-LEU052	LEU041	LEU052	10.0515	10.0515	1	0	0	0	0	0	0
LEU041-LEU058	LEU041	LEU058	9.8134	9.8134	1	0	0	0	0	0	0
LEU041-LEU063	LEU041	LEU063	10.2107	10.2107	1	0	0	0	0	0	0
LEU041-LEU065	LEU041	LEU065	8.5782	8.5782	1	0	0	0	0	0	0
LEU044-LEU046	LEU044	LEU046	8.6901	8.6901	1	0	0	0	0	0	0
LEU044-LEU052	LEU044	LEU052	8.2658	8.2658	1	0	0	0	0	0	0
LEU044-LEU056	LEU044	LEU056	8.4377	8.4377	1	0	0	0	0	0	0
LEU044-LEU059	LEU044	LEU059	117.97	1581.48	29	1573.31	28	1573.31	28	1573.31	28
LEU044-LEU060	LEU044	LEU060	158.32	2624.79	39	2624.79	39	2624.79	39	2568.79	36
LEU044-LEU061	LEU044	LEU061	283.355	3358.28	23	3358.28	23	3358.28	23	3358.28	23
LEU046-LEU050	LEU046	LEU050	10.2303	19.0782	2	0	0	0	0	0	0
LEU050-LEU056	LEU050	LEU056	10.0661	10.0661	1	0	0	0	0	0	0
LEU050-LEU057	LEU050	LEU057	8.155	8.155	1	0	0	0	0	0	0
LEU050-LEU058	LEU050	LEU058	15.5734	25.3996	2	15.5734	1	0	0	0	0
LEU050-LEU059	LEU050	LEU059	9.44269	9.44269	1	0	0	0	0	0	0
LEU050-LEU060	LEU050	LEU060	8.96339	8.96339	1	0	0	0	0	0	0
LEU050-LEU061	LEU050	LEU061	9.0081	17.8825	2	0	0	0	0	0	0
LEU050-LEU063	LEU050	LEU063	9.7878	9.7878	1	0	0	0	0	0	0
LEU052-LEU055	LEU052	LEU055	181.419	2408.59	43	2389.6	41	2376.3	40	2338.9	38
LEU052-LEU056	LEU052	LEU056	94.6252	190.945	6	179.806	5	164.719	4	148.312	3
LEU052-LEU065	LEU052	LEU065	95.5896	145.122	3	145.122	3	131.418	2	131.418	2
LEU055-LEU056	LEU055	LEU056	100.758	195.182	6	176.358	4	160.99	3	160.99	3
LEU055-LEU057	LEU055	LEU057	14.5161	14.5161	1	14.5161	1	0	0	0	0
LEU055-LEU058	LEU055	LEU058	12.21	12.21	1	12.21	1	0	0	0	0
LEU055-LEU065	LEU055	LEU065	100.765	202.139	5	181.46	3	181.46	3	181.46	3
LEU056-LEU061	LEU056	LEU061	10.0959	10.0959	1	0	0	0	0	0	0
LEU056-LEU063	LEU056	LEU063	10.2972	27.7804	3	0	0	0	0	0	0
LEU056-LEU065	LEU056	LEU065	248.075	2439.75	37	2417.47	35	2387.13	33	2331.9	30
LEU057-LEU060	LEU057	LEU060	12.1474	12.1474	1	12.1474	1	0	0	0	0
LEU057-LEU063	LEU057	LEU063	8.0427	8.0427	1	0	0	0	0	0	0
LEU058-LEU061	LEU058	LEU061	10.9989	10.9989	1	0	0	0	0	0	0
LEU058-LEU063	LEU058	LEU063	9.8042	9.8042	1	0	0	0	0	0	0
LEU059-LEU060	LEU059	LEU060	135.577	1154.57	31	1111.23	27	1096.88	26	1009.93	21
LEU059-LEU061	LEU059	LEU061	70.7139	723.661	21	714.149	20	668.983	17	618.125	14
LEU060-LEU061	LEU060	LEU061	99.533	1585.81	36	1565.63	34	1565.63	34	1491.42	30
LEU061-LEU063	LEU061	LEU063	8.2335	8.2335	1	0	0	0	0	0	0
LEU063-LEU065	LEU063	LEU065	10.3556	10.3556	1	0	0	0	0	0	0

## Sheet: F. PCA
Published ancient individuals
Instance ID	Skeletal code	Data type	Publication	Date: One of two formats. (Format 1) 95.4% CI calibrated radiocarbon age (Conventional Radiocarbon Age B, Lab number) e.g. 5983-5747 calBCE (6980±50 B B, Beta-226472). (Format 2) Archaeological context date B, e.g. 2500-1700 BCE	Published Group label	Group label used in this study	Location	Country	Lat.	Long.	SNPs hit on autosomes	Sex	Y chr. Haplogroup	mtDNA haplogroup
I5408	OSTCOR_24	1240K	MathiesonNature2018	7022-6485 calBCE (8277¬±34 BP, MAMS-28615)	Romania_IronGates_Mesolithic	Romania_Mesolithic_IronGates	Iron Gates, Ostrovul Corbului	Romania	44.517	22.722	528139	M	R1b	K1+16362
I5411	SCCL_12	1240K	MathiesonNature2018	7000-6300 BCE	Romania_IronGates_Mesolithic	Romania_Mesolithic_IronGates	Iron Gates, Schela Cladovei	Romania	44.6261	22.6058	716414	M	R1b	U5a1+@16192
I4582	OSTCOR_32	1240K	MathiesonNature2018	7026-6470 calBCE (7812¬±69 BP) [R_combine after marine calibration: (8305¬±50 BP, OxA-31598); (8300¬±40 BP, PSUAMS-1749); (8335¬±45 BP, PSUAMS-1904)]	Romania_IronGates_Mesolithic	Romania_Mesolithic_IronGates	Iron Gates, Ostrovul Corbului	Romania	44.517	22.722	930179	F	..	K1
I5436	SCCL_43	1240K	MathiesonNature2018	7451-6698 calBCE	Romania_IronGates_Mesolithic_published_dup.I4654	Romania_Mesolithic_IronGates	Iron Gates, Schela Cladovei	Romania	44.6261	22.6058	729326	F	..	U5a2
I4081_published	OSTCOR1a+OSTCOR1b	1240K	MathiesonNature2018	7581-7191 calBCE (8369¬±73 BP, OxA-31595)	Romania_IronGates_Mesolithic_published	Romania_Mesolithic_IronGates_published	Iron Gates, Ostrovul Corbului	Romania	44.517	22.722	311701	M	R1b	H13
I4655_published	SCCL_50	1240K	MathiesonNature2018	7059-6571 calBCE (7904¬±93 BP, OxA-8581)	Romania_IronGates_Mesolithic_published	Romania_Mesolithic_IronGates_published	Iron Gates, Schela Cladovei	Romania	44.6261	22.6058	59405	M	R1	K1+16362
I4607	SCCL_46/1	1240K	MathiesonNature2018	7446-6643 calBCE (8047¬±122 BP, OxA-4380)	Romania_IronGates_Mesolithic_published	Romania_Mesolithic_IronGates_published	Iron Gates, Schela Cladovei	Romania	44.6261	22.6058	321541	M	I2a1b2	U5a2
I4657_published	VLSC_1G/3	1240K	MathiesonNature2018	9755-9275 calBCE (9942¬±66 BP, PSUAMS-2294)	Serbia_IronGates_Mesolithic_published	Serbia_Mesolithic_IronGates_published	Vlasac	Serbia	44.5337	22.0503	31983	F	..	K1
I4881_published	VLSC_U64	1240K	MathiesonNature2018	6570-6255 calBCE (7570¬±63 BP, PSUAMS-2385)	Serbia_IronGates_Mesolithic_published	Serbia_Mesolithic_IronGates_published	Vlasac	Serbia	44.5337	22.0503	841755	M	I2a1b1a2b	U4b1b1
I4914_published	HJDK_19-20(1)	1240K	MathiesonNature2018	6360-5986 calBCE (7264¬±80 BP, OxA-16941)	Serbia_IronGates_Mesolithic_published	Serbia_Mesolithic_IronGates_published	Hajduka Vodenica	Serbia	44.6403	22.3033	824939	M	I2a1b1a2b	U5a1c1
I5773_published	VLSC_17	1240K	MathiesonNature2018	8240-7940 calBCE	Serbia_IronGates_Mesolithic_published	Serbia_Mesolithic_IronGates_published	Vlasac	Serbia	44.5337	22.0503	70981	M	I	U4a
I5409_published	PADI_25	1240K	MathiesonNature2018	9300-5800 BCE	Serbia_IronGates_Mesolithic_o_published	Serbia_Mesolithic_IronGates_published	Padina	Serbia	44.5959	22.0106	583173	F	..	U5a1c
I4871	VLSC_80A	1240K	MathiesonNature2018	7100-5900 BCE	Serbia_IronGates_Mesolithic	Serbia_Mesolithic_IronGates	Vlasac	Serbia	44.5337	22.0503	507099	F	..	U5b2a1a+16311
I4872	VLSC_9	1240K	MathiesonNature2018	7100-5900 BCE	Serbia_IronGates_Mesolithic	Serbia_Mesolithic_IronGates	Vlasac	Serbia	44.5337	22.0503	335500	F	..	U5a1c
I4873	VLSC_H53	1240K	MathiesonNature2018	6012-5806 calBCE (7035¬±40 BP, OxA-16544)	Serbia_IronGates_Mesolithic	Serbia_Mesolithic_IronGates	Vlasac	Serbia	44.5337	22.0503	803852	F	..	U5a2+16294
I4874	VLSC_H232	1240K	MathiesonNature2018	6640-6471 calBCE (7725¬±40 BP, OxA-20702)	Serbia_IronGates_Mesolithic	Serbia_Mesolithic_IronGates	Vlasac	Serbia	44.5337	22.0503	801500	F	..	U5b2a
I4875	VLSC_H267	1240K	MathiesonNature2018	6615-6400 calBCE (7643¬±63 BP, PSUAMS-2380)	Serbia_IronGates_Mesolithic	Serbia_Mesolithic_IronGates	Vlasac	Serbia	44.5337	22.0503	815491	F	..	U5b1d1
I4876	VLSC_H317	1240K	MathiesonNature2018	6635-6375 calBCE (7625¬±71 BP, PSUAMS-2381)	Serbia_IronGates_Mesolithic	Serbia_Mesolithic_IronGates	Vlasac	Serbia	44.5337	22.0503	802136	F	..	U5a2d
I4877	VLSC_H327	1240K	MathiesonNature2018	6645-6465 calBCE (7728¬±51 BP, PSUAMS-2382)	Serbia_IronGates_Mesolithic	Serbia_Mesolithic_IronGates	Vlasac	Serbia	44.5337	22.0503	817983	F	..	U5b1d1
I4878	VLSC_U21	1240K	MathiesonNature2018	5995-5710 calBCE (6955¬±76 BP, PSUAMS-2383)	Serbia_IronGates_Mesolithic	Serbia_Mesolithic_IronGates	Vlasac	Serbia	44.5337	22.0503	816301	M	I2a1b1a	U4a
I4880	VLSC_U62	1240K	MathiesonNature2018	6000-5725 calBCE (6979¬±75 BP, PSUAMS-2384)	Serbia_IronGates_Mesolithic	Serbia_Mesolithic_IronGates	Vlasac	Serbia	44.5337	22.0503	827165	M	I2a1b1a2b	U4b1b1
I4915	HJDK_21	1240K	MathiesonNature2018	6340-5990 calBCE (7260¬±76 BP, PSUAMS-2360)	Serbia_IronGates_Mesolithic	Serbia_Mesolithic_IronGates	Hajduka Vodenica	Serbia	44.6403	22.3033	834938	M	I2a1b	U5b2b
I4916	HJDK_31	1240K	MathiesonNature2018	7035-6590 calBCE (7874¬±72 BP, PSUAMS-2369)	Serbia_IronGates_Mesolithic	Serbia_Mesolithic_IronGates	Hajduka Vodenica	Serbia	44.6403	22.3033	804977	M	R1b	U5b2b
I4917	HJDK_33	1240K	MathiesonNature2018	6220-5995 calBCE (7209¬±57 BP, PSUAMS-2374)	Serbia_IronGates_Mesolithic	Serbia_Mesolithic_IronGates	Hajduka Vodenica	Serbia	44.6403	22.3033	789618	F	..	U5a1c
I5233	PADN_5	1240K	MathiesonNature2018	6224-5878 calBCE (7158¬±85 BP, AA-57770)	Serbia_IronGates_Mesolithic	Serbia_Mesolithic_IronGates	Padina	Serbia	44.5959	22.0106	824280	F	..	U5b1d1
I5234	PADN_6	1240K	MathiesonNature2018	9300-5800 BCE	Serbia_IronGates_Mesolithic	Serbia_Mesolithic_IronGates	Padina	Serbia	44.5959	22.0106	708929	F	..	U4a
I5235	PADN_9	1240K	MathiesonNature2018	9221-8548 calBCE (9480¬±110 BP, AA-57771)	Serbia_IronGates_Mesolithic	Serbia_Mesolithic_IronGates	Padina	Serbia	44.5959	22.0106	838984	M	R1b	U5b2c
I5236	PADN_12	1240K	MathiesonNature2018	8291-7826 calBCE (8943¬±77 BP, BM-1146)	Serbia_IronGates_Mesolithic	Serbia_Mesolithic_IronGates	Padina	Serbia	44.5959	22.0106	840166	M	I2a1a1b1~	U5a2d
I5237	PADN_14	1240K	MathiesonNature2018	9300-5800 BCE	Serbia_IronGates_Mesolithic	Serbia_Mesolithic_IronGates	Padina	Serbia	44.5959	22.0106	842513	M	R1b	U5a2+16294
I5238	PADN_16a	1240K	MathiesonNature2018	8265-7820 calBCE (8907¬±66 BP, PSUAMS-2407)	Serbia_IronGates_Mesolithic	Serbia_Mesolithic_IronGates	Padina	Serbia	44.5959	22.0106	823422	F	..	K1
I5239	PADN_17	1240K	MathiesonNature2018	8535-8230 calBCE (9105¬±62 BP, PSUAMS-2375)	Serbia_IronGates_Mesolithic	Serbia_Mesolithic_IronGates	Padina	Serbia	44.5959	22.0106	809534	F	..	U5a2d
I5240	PADN_22	1240K	MathiesonNature2018	9140-8570 calBCE (9469¬±70 BP, PSUAMS-2377)	Serbia_IronGates_Mesolithic	Serbia_Mesolithic_IronGates	Padina	Serbia	44.5959	22.0106	826331	M	R1b	U5a1c
I5242	PADN_26	1240K	MathiesonNature2018	8805-8355 calBCE (9363¬±64 BP, PSUAMS-2408)	Serbia_IronGates_Mesolithic	Serbia_Mesolithic_IronGates	Padina	Serbia	44.5959	22.0106	836819	F	..	U5a1
I5244	PADN_18b	1240K	MathiesonNature2018	9115-8555 calBCE (9424¬±55 BP, PSUAMS-2376)	Serbia_IronGates_Mesolithic	Serbia_Mesolithic_IronGates	Padina	Serbia	44.5959	22.0106	809448	F	..	K
I5771	VLSC_6	1240K	MathiesonNature2018	6500-6250 BCE	Serbia_IronGates_Mesolithic	Serbia_Mesolithic_IronGates	Vlasac	Serbia	44.5337	22.0503	231969	M	I2	U5a1+@16192
I5772	VLSC_16	1240K	MathiesonNature2018	7100-5900 BCE	Serbia_IronGates_Mesolithic	Serbia_Mesolithic_IronGates	Vlasac	Serbia	44.5337	22.0503	446446	M	R1b	U5a2+16294
I5401	HJDK_8	1240K	MathiesonNature2018	7076-6699 calBCE (8016¬±58 BP, OxA-13613)	Serbia_IronGates_Mesolithic	Serbia_Mesolithic_IronGates	Hajduka Vodenica	Serbia	44.6403	22.3033	469437	M	I2a1b2	U5a1+@16192
I5402	HJDK_15(1)	1240K	MathiesonNature2018	6361-6050 calBCE (7315¬±63 BP, OxA-16942)	Serbia_IronGates_Mesolithic	Serbia_Mesolithic_IronGates	Hajduka Vodenica	Serbia	44.6403	22.3033	823880	M	I2a1b1a2b	U5a1c1
I4660	VLSC_51B	1240K	MathiesonNature2018	7940-7585 calBCE (8676¬±58 BP, PSUAMS-2296)	Serbia_IronGates_Mesolithic	Serbia_Mesolithic_IronGates	Vlasac	Serbia	44.5337	22.0503	77342	F	..	U8b1b
I4870	VLSC_45	1240K	MathiesonNature2018	7045-6535 calBCE (7870¬±78 BP, PSUAMS-2295)	Serbia_IronGates_Mesolithic	Serbia_Mesolithic_IronGates	Vlasac	Serbia	44.5337	22.0503	619637	M	I	K1c
I5407	LEPI_126	1240K	MathiesonNature2018	6300-5800 BCE	Serbia_IronGates_Mesolithic	Iron_Gates	Lepenski Vir	Serbia	44.5529	22.0276	850240	F	..	H13
BDB001	HK34:823a	1240K	RivollatScienceAdvance2020	7100-6200 BCE	Germany_Mesolithic	Germany_Meso_BDB	Saxony-Anhalt, Bad D√ºrrenberg	Germany	51.3	12.07	805272	F	n/a (female)	U4b1b1
BOT004	HK39:147a-b BII/1	1240K	RivollatScienceAdvance2020	5750-5450 BCE	Germany_Mesolithic	Germany_Meso_BOT	Saxony-Anhalt, Bottendorf	Germany	51.31	11.4	33216	M	I	..
BOT005	HK39:147b BII/2	1240K	RivollatScienceAdvance2020	5701-5486 calBCE (6685¬±38 BP, OxA-27248)	Germany_Mesolithic	Germany_Meso_BOT	Saxony-Anhalt, Bottendorf	Germany	51.31	11.4	83878	F	n/a (female)	..
Villabruna_noUDG	Villabruna	3.7M	FuNature2016	12268-11851 calBCE (12140¬±70 BP, KIA-27004)	Italy_North_Villabruna_HG	Italy_North_Villabruna_HG	Veneto, Villabruna	Italy	46.15	12.21	829034	M	..	U5b2b
I0001	Loschbour	390K	MathiesonNature2018	6221-5986 calBCE (7205¬±50 BP, OxA-7738)	Luxembourg_Loschbour	Luxembourg_Loschbour	Echternach	Luxembourg	49.81	6.4	460892	M	..	U5b1a
KO1_noUDG.SG	HUNG345a, KO1	Shotgun	GambaNatureCommunications2014	5788-5640 calBCE (6835¬±34 BP, OxA-23757)	Hungary_EN_HG_Koros.SG	Hungary_EN_HG_Koros_published.SG	Tiszaszölös-Domaháza	Hungary	47.5592	20.7212	782108	M	I2a1	R1b1
I4432	ZVEJ10 (Burial 67)	1240K	MathiesonNature2018	6072-5920 calBCE (7140¬±40 BP, PSUAMS-2230)	Latvia_HG	Latvia_HG	Zvejnieki	Latvia	56.2833	25.1333	731550	M	..	U5a2c
I4434	ZVEJ12 (Burial 128)	1240K	MathiesonNature2018	5611-5382 calBCE (6530¬±35 BP, PSUAMS-2231)	Latvia_HG	Latvia_HG	Zvejnieki	Latvia	56.2833	25.1333	730165	M	..	U5a2d
I4438	ZVEJ16 (Burial 224)	1240K	MathiesonNature2018	5375-5216 calBCE (6335¬±35 BP, PSUAMS-2235)	Latvia_HG	Latvia_HG	Zvejnieki	Latvia	56.2833	25.1333	742501	M	..	U4b1a
I4439	ZVEJ20	1240K	MathiesonNature2018	5769-5628 calBCE (6815¬±40 BP, PSUAMS-2236)	Latvia_HG	Latvia_HG	Zvejnieki	Latvia	56.2833	25.1333	743172	M	..	U5b1d1
I4440	ZVEJ21 (Burial 197)	1240K	MathiesonNature2018	5216-5016 calBCE (6180¬±30 BP, PSUAMS-2264)	Latvia_HG	Latvia_HG	Zvejnieki	Latvia	56.2833	25.1333	720863	M	..	U4a1
I4441	ZVEJ22 (Burial 173)	1240K	MathiesonNature2018	4841-4711 calBCE (5900¬±30 BP, PSUAMS-2265)	Latvia_HG	Latvia_HG	Zvejnieki	Latvia	56.2833	25.1333	732096	M	..	U5a1c
I4550	ZVEJ3 (Burial 52, eastern individual)	1240K	MathiesonNature2018	6633-6470 calBCE (7715¬±25 BP, PSUAMS-2835)	Latvia_HG	Latvia_HG	Zvejnieki	Latvia	56.2833	25.1333	761173	M	..	U5b2a+@16192
I4551	ZVEJ4 (Burial 108, jar burial)	1240K	MathiesonNature2018	5788-5663 calBCE (6845¬±25 BP, PSUAMS-2836)	Latvia_HG	Latvia_HG	Zvejnieki	Latvia	56.2833	25.1333	694172	M	..	U5a2
I4552	ZVEJ5 (Burial 117)	1240K	MathiesonNature2018	5477-5374 calBCE (6460¬±25 BP, PSUAMS-2837)	Latvia_HG	Latvia_HG	Zvejnieki	Latvia	56.2833	25.1333	744370	F	n/a (female)	U5a1d
I4553	ZVEJ7 (Burial 98)	1240K	MathiesonNature2018	5480-5375 calBCE (6470¬±25 BP, PSUAMS-2838)	Latvia_HG	Latvia_HG	Zvejnieki	Latvia	56.2833	25.1333	504202	M	..	U5a1c
I4626	ZVEJ25	1240K	MathiesonNature2018	5838-5631 calBCE (6840¬±55 BP, Hela-1212)	Latvia_HG	Latvia_HG	Zvejnieki	Latvia	56.2833	25.1333	373098	M	..	U2e1h
I4628	ZVEJ27	1240K	MathiesonNature2018	5304-4848 calBCE (6145¬±80 BP, Ua-19883)	Latvia_HG	Latvia_HG	Zvejnieki	Latvia	56.2833	25.1333	702629	M	..	U5a2d
I4595	ZVEJ8 (Grave 99)	1240K	MathiesonNature2018	5729-5638 calBCE (6800¬±25 BP, PSUAMS-2683)	Latvia_HG	Latvia_HG	Zvejnieki	Latvia	56.2833	25.1333	784293	F	n/a (female)	U2e1h
I4596	ZVEJ9 (Burial 49)	1240K	MathiesonNature2018	6069-5984 calBCE (7150¬±25 BP, PSUAMS-2839)	Latvia_HG	Latvia_HG	Zvejnieki	Latvia	56.2833	25.1333	809302	M	..	U5a2d
I4630	ZVEJ30	1240K	MathiesonNature2018	7471-7073 calBCE (8240¬±70 BP)	Latvia_HG	Latvia_HG	Zvejnieki	Latvia	56.2833	25.1333	749560	M	..	U5a2c
I4632	ZVEJ32 (HG1)	1240K	MathiesonNature2018	6465-6242 calBCE (7525¬±60 BP, LuS-8220)	Latvia_HG	Latvia_HG	Zvejnieki	Latvia	56.2833	25.1333	785284	F	n/a (female)	U5a1c
I1732	StPet3 (collection 6204, individual 7)	1240K	MathiesonNature2018	5372-5134 calBCE (6300¬±40 BP, Poz-81130)	Ukraine_N	Ukraine_N	Vovnigi	Ukraine	48.1333	35.0833	732557	F	n/a (female)	U4b
I1734	StPet7 (collection 6285, site 4, individual 14)	1240K	MathiesonNature2018	6300-6000 BCE	Ukraine_Mesolithic	Ukraine_N	Vasil'evka	Ukraine	47.4342	35.2764	748741	M	..	U5b2
I1736	StPet11 (collection 6285, site 8, individual 11)	1240K	MathiesonNature2018	6242-6072 calBCE (7320¬±40 BP, Poz-81154)	Ukraine_Mesolithic	Ukraine_N	Vasil'evka	Ukraine	47.4342	35.2764	649622	F	n/a (female)	U5b2b1
I1738	StPet4 (collection 6204, individual 4)	1240K	MathiesonNature2018	5475-5320 calBCE (6420¬±40 BP, Poz-81153)	Ukraine_N	Ukraine_N	Vovnigi	Ukraine	48.1333	35.0833	710971	M	..	U5a2+16294
I3714	Mos24 (Grave28 (124))	1240K	MathiesonNature2018	5500-4800 BCE	Ukraine_N	Ukraine_N	Volniensky, Vilnianka	Ukraine	47.9543	35.3893	116886	M	..	U4d
I3715	Mos27 (Grave9 (111))	1240K	MathiesonNature2018	5636-5483 calBCE (6655¬±35 BP, PSUAMS-1907)	Ukraine_N	Ukraine_N	Volniensky, Vilnianka	Ukraine	47.9543	35.3893	458968	M	..	U2e1h
I3717	Mos49 (Grave 46 (242))	1240K	MathiesonNature2018	5371-5216 calBCE (6330¬±35 BP, PSUAMS-1908)	Ukraine_N	Ukraine_N	Kirovograd Oblast, Dereivka village	Ukraine	48.9142	33.7649	488039	M	..	U5a2+16294
I4111	Mos60 (Grave 123 (307))	1240K	MathiesonNature2018	4725-4542 calBCE (5795¬±35 BP, PSUAMS-1910)	Ukraine_Eneolithic	Ukraine_N	Kirovograd Oblast, Dereivka village	Ukraine	48.9142	33.7649	727738	F	n/a (female)	U4d
I4114	Mos64 (Grave 103 (290))	1240K	MathiesonNature2018	5474-5324 calBCE (6420¬±35 BP, PSUAMS-1911)	Ukraine_N	Ukraine_N	Kirovograd Oblast, Dereivka village	Ukraine	48.9142	33.7649	581061	M	..	U5a1
I5870	Mos16 (Grave 32, 128)	1240K	MathiesonNature2018	5475-5331 calBCE (6430¬±25 BP, PSUAMS-2684)	Ukraine_N	Ukraine_N	Volniensky, Vilnianka	Ukraine	47.9543	35.3893	211381	M	..	U4b1b1
I5875	Mos34 (Grave 53, 249)	1240K	MathiesonNature2018	5295-5053 calBCE (6210¬±25 BP, PSUAMS-2810)	Ukraine_N	Ukraine_N	Kirovograd Oblast, Dereivka village	Ukraine	48.9142	33.7649	435713	M	..	U4a1
I5883	Mos41 (Grave 39, 234)	1240K	MathiesonNature2018	5209-4998 calBCE (6140¬±25 BP, PSUAMS-2827)	Ukraine_N	Ukraine_N	Kirovograd Oblast, Dereivka village	Ukraine	48.9142	33.7649	163572	M	..	U4a
I5890	Mos51 (Grave 87, 275)	1240K	MathiesonNature2018	5291-5058 calBCE (6210¬±20 BP, PSUAMS-2830)	Ukraine_N	Ukraine_N	Kirovograd Oblast, Dereivka village	Ukraine	48.9142	33.7649	289827	M	..	U5a1
I5892	Mos59 (Grave 33, 280)	1240K	MathiesonNature2018	5301-4952 calBCE (6175¬±60 BP, OxA-6162)	Ukraine_N	Ukraine_N	Kirovograd Oblast, Dereivka village	Ukraine	48.9142	33.7649	115699	M	..	U4a1
I3718	Mos52 Grave 86 (Grave 86 (?))	1240K	MathiesonNature2018	5359-5212 calBCE (6300¬±35 BP, PSUAMS-1909)	Ukraine_N	Ukraine_N	Kirovograd Oblast, Dereivka village	Ukraine	48.9142	33.7649	488295	M	..	U5a1
I4112	Mos61 (Grave 1 (196)) | WTR-Mos61 (FR15120009)	1240K	MathiesonNature2018	5500-4500 BCE	Ukraine_N	Ukraine_N_published	Kirovograd Oblast, Dereivka village	Ukraine	48.9142	33.7649	53761	M	..	U5a2+16294
I3712	Mos21 (Grave 35 (130))	1240K	MathiesonNature2018	5512-5376 calBCE (6490¬±25 BP, PSUAMS-2300)	Ukraine_N	Ukraine_N_published	Volniensky, Vilnianka	Ukraine	47.9543	35.3893	55849	M	..	U4b1a
I3713	Mos23 (Grave1 (104))	1240K	MathiesonNature2018	5201-4905 calBCE (6080¬±25 BP, PSUAMS-2301)	Ukraine_N	Ukraine_N_published	Volniensky, Vilnianka	Ukraine	47.9543	35.3893	52180	M	..	U4b1a
I3716	Mos28 (grave25 (120))	1240K	MathiesonNature2018	5473-5320 calBCE (6410¬±25 BP, PSUAMS-2302)	Ukraine_N	Ukraine_N_published	Volniensky, Vilnianka	Ukraine	47.9543	35.3893	93708	M	..	U5b2
I5868	Mos11 (Grave 27, 122 (or is it Grave 227?))	1240K	MathiesonNature2018	5471-5231 calBCE (6385¬±25 BP, PSUAMS-2807)	Ukraine_N	Ukraine_N_published	Volniensky, Vilnianka	Ukraine	47.9543	35.3893	20422	M	..	U4d
I5872	Mos25 (Grave26, 121)	1240K	MathiesonNature2018	5481-5374 calBCE (6485¬±25 BP, PSUAMS-2808)	Ukraine_N	Ukraine_N_published	Volniensky, Vilnianka	Ukraine	47.9543	35.3893	95751	M	..	U5a2+16294
I5873	Mos32 (Grave 14, 114)	1240K	MathiesonNature2018	5472-5315 calBCE (6400¬±25 BP, PSUAMS-2809)	Ukraine_N	Ukraine_N_published	Volniensky, Vilnianka	Ukraine	47.9543	35.3893	21873	F	n/a (female)	U4b
I5881	Mos39 (Grave 20, 215)	1240K	MathiesonNature2018	5215-5052 calBCE (6190¬±20 BP, PSUAMS-2825)	Ukraine_N	Ukraine_N_published	Kirovograd Oblast, Dereivka village	Ukraine	48.9142	33.7649	69981	M	..	U5a1
I5886	Mos46 (Grave 12, 207)	1240K	MathiesonNature2018	5313-5214 calBCE (6290¬±25 BP, PSUAMS-2829)	Ukraine_N	Ukraine_N_published	Kirovograd Oblast, Dereivka village	Ukraine	48.9142	33.7649	79951	M	..	U4a
I5889	Mos50 (Grave 109, 296)	1240K	MathiesonNature2018	5314-4727 calBCE (6110¬±120 BP, OxA-5031)	Ukraine_N	Ukraine_N_published	Kirovograd Oblast, Dereivka village	Ukraine	48.9142	33.7649	50617	F	n/a (female)	U5a2+16294
I5957	Mos30 (Grave 10, 112)	1240K	MathiesonNature2018	5470-5221 calBCE (6365¬±30 BP, PSUAMS-3981)	Ukraine_N	Ukraine_N_published	Volniensky, Vilnianka	Ukraine	47.9543	35.3893	75702	M	..	T2
I6133	Mos31 (Grave 13, 113)	1240K	MathiesonNature2018	6500-4000 BCE	Ukraine_N	Ukraine_N_published	Volniensky, Vilnianka	Ukraine	47.9543	35.3893	39905	F	n/a (female)	U5b2
I0211	UzOO40	1240K	MathiesonNature2015	7050-5950 BCE	Russia_Karelia_HG	Russia_HG_Karelia	Karelia, Yuzhnyy Oleni Ostrov	Russia	61.65	35.65	143578	M	..	U4a
I0061	UzOO74	1240K	MathiesonNature2015 (1240k of same same sample with 390k in HaakLazaridis2015)	7050-5950 BCE	Russia_Karelia_HG	Russia_HG_Karelia	Karelia, Yuzhnyy Oleni Ostrov	Russia	61.65	35.65	1003545	M	..	C1
I0124	SVP HB 44, settlement, grave 1 (SVP HB 44 'Samara H-G', Lebyazhinka IV, Grave 1)	1240K	MathiesonNature2015 (1240k of same same sample with 390k in HaakLazaridis2015)	5660-5535 calBCE (6680¬±30 BP, Beta-392490)	Russia_Samara_HG	Russia_HG_Samara	Samara Oblast, Volga River Valley, Sok River, Lebyazhinka	Russia	53.6806	50.6753	467170	M	..	U5a1d
UzOO77	UzOO77_new	1240K	MittnikNatureCommunications2018	5500-5000 BCE	Russia_EHG	Russia_EHG	Yuzhnyy Oleni Ostrov, Karelia	Russia	62.046	35.364	532960	F	n/a (female)	R1b
I0370	SVP HB 10, K. 3, gr. 1 (K. 3, gr. 1, Ishkinovka I, k3/7)	1240K	MathiesonNature2015 (1240k of same same sample with 390k in HaakLazaridis2015)	3300-2500 BCE	Russia_Samara_EBA_Yamnaya	Russia_EBA_Yamnaya_Samara	Samara Oblast, Volga River Valley, Eastern Orenburg, Pre-Ural steppe, Ishkinovka I	Russia	51.27	58.18	674608	M	..	H13a1a1
I0441	SVP HB 54, K. 3, gr. 1 (Kurmanaevka III, K. 3, gr. 1)	1240K	MathiesonNature2015 (1240k of same same sample with 390k in HaakLazaridis2015)	3010-2623 calBCE (4234¬±60 BP, AA-47805)	Russia_Samara_EBA_Yamnaya	Russia_EBA_Yamnaya_Samara	Samara Oblast, Volga River Valley, Buzuluk, Kurmanaevka III	Russia	52.3	52.05	101452	F	n/a (female)	H2b
I0444	SVP HB 58, Site I (SVP 58, Kutuluk I Kurgan 4, Grave 1)	1240K	MathiesonNature2015 (1240k of same same sample with 390k in HaakLazaridis2015)	3335-2883 calBCE (4370¬±75 BP, AA-12570)	Russia_Samara_EBA_Yamnaya	Russia_EBA_Yamnaya_Samara	Samara Oblast, Volga River Valley, Kutuluk River, Kutuluk	Russia	53.1812	51.2225	531487	M	..	H6a1b
I0439	SVP HB 52, K. 1, gr. 1 (SVP 52, Lopatino I K1/gr1)	1240K	MathiesonNature2015 (1240k of same same sample with 390k in HaakLazaridis2015)	3322-2921 calBCE (4420¬±30 BP, Beta-392491)	Russia_Samara_EBA_Yamnaya	Russia_EBA_Yamnaya_Samara	Samara Oblast, Volga River Valley, Sok River, Lopatino I	Russia	53.64	50.655	264251	M	..	U5a1a1
I0357	SVP HB 5, K. 35, gr. 1 (SVP 5 (same as SVP37), Lopatino I, Kurgan 35, Grave 1) | SVP HB 5, Kurgan I (SVP 5 (same as SVP37), Lopatino I, Kurgan 35, Grave 1)	1240K	MathiesonNature2015 (1240k of same same sample with 390k in HaakLazaridis2015)	3093-2911 calBCE (4380¬±30 BP, Beta-392489)	Russia_Samara_EBA_Yamnaya	Russia_EBA_Yamnaya_Samara	Samara Oblast, Volga River Valley, Sok River, Lopatino I	Russia	53.64	50.655	520300	F	n/a (female)	W6c
I0429	SVP HB 38, K. 30 (NOT 31), gr. 1 (SVP 38, Kurgan 31 (or 30??), Grave 1)	1240K	MathiesonNature2015 (1240k of same same sample with 390k in HaakLazaridis2015)	3339-2916 calBCE (4432¬±66 BP, AA-47804)	Russia_Samara_EBA_Yamnaya	Russia_EBA_Yamnaya_Samara	Samara Oblast, Volga River Valley, Sok River, Lopatino I	Russia	53.64	50.655	593323	M	..	T2c1a2
I0438	SVP HB 50, flat grave 5 (prisoner) (Potapovka I, k3/gr1, flat grave 5 (prisoner)) | Lujki I K1. B.5	1240K	PattersonNature2021 (higher coverage of individual first published in HaakLazaridis, then higher coverage in MathiesonNature2015)	3020-2631 calBCE (4254¬±61 BP, AA-47807)	Russia_Samara_EBA_Yamnaya	Russia_EBA_Yamnaya_Samara	Samara Oblast, Volga River Valley, Samara River, Luzkhi I	Russia	53.38	50.38	895163	M	..	U5a1a1
I0443	SVP HB 57, Kurgan II (SVP 57, Lopatino II, K3/gr1) | Lopatino I K.3 B.1	1240K	MathiesonNature2015 (1240k of same same sample with 390k in HaakLazaridis2015)	3331-2930 calBCE (4440¬±30 BP, PSUAMS-11941)	Russia_Samara_EBA_Yamnaya	Russia_EBA_Yamnaya_Samara	Samara Oblast, Volga River Valley, Sok River, Lopatino II	Russia	53.6397	50.6643	986462	M	..	W3a1a
I7489	58, Utyevka V, 1/1	1240K	NarasimhanPattersonScience2019	3326-2926 calBCE (4430¬±25 BP, PSUAMS-5790)	Russia_Samara_EBA_Yamnaya	Russia_EBA_Yamnaya_Samara	Samara Oblast, Volga River Valley, Samara River, Utyevka V	Russia	52.9128	50.9906	655042	F	n/a (female)	H2a1e
RK1001	BZNK-034/4, kurgan 21, grave 11	1240K	WangNatureCommunications2019	2881-2639 calBCE (4171¬±22 BP, MAMS-29816)	Russia_Caucasus_EBA_Yamnaya	Russia_Caucasus_EBA_Yamnaya	Kuban steppe, Rasshevatskij 1	Russia	45.5372	41.1165	626018	M	..	U5a1d
RK1007	BZNK-035/2, kurgan 21, grave 13	1240K	WangNatureCommunications2019	3331-3013 calBCE (4447¬±22 BP, MAMS-29818)	Russia_Caucasus_EBA_Yamnaya	Russia_Caucasus_EBA_Yamnaya	Kuban steppe, Rasshevatskij 1	Russia	45.5372	41.1165	197820	F	n/a (female)	T2a1
SA6010	BZNK-008/3, kurgan 2, grave 13	1240K	WangNatureCommunications2019	2886-2671 calBCE (4185¬±23 BP, MAMS-29821)	Russia_EBA_Yamnaya_o	Russia_Caucasus_EBA_Yamnaya	Kaspi steppe, Šarachalsun 6	Russia	45.7257	43.9869	386967	M	..	U5a1g
ZO2002	BZNK-281/2, kurgan 4, grave 4/Ind. 2	1240K	WangNatureCommunications2019	3300-2500 BCE	Russia_Caucasus_EBA_Yamnaya	Russia_Caucasus_EBA_Yamnaya	North Caucasus steppe, Zolotarj√´vka 2	Russia	45.659	42.6067	537470	F	n/a (female)	U5a1+@16192
MK3003	MK3003.A0101, BZNK-051/1, Marinskaya 3, kurgan 1, grave 7	1240K	WangNatureCommunications2019	2580-2470 calBCE (4020¬±22 BP, MAMS-29809)	Russia_Steppe_Catacomb	Russia_Steppe_Catacomb	Piedmont, Mar'inskaja 3	Russia	43.9254	43.5303	473736	F	n/a (female)	U4a2
RK4001	RK4001.A0101, BZNK-284/1, Rasshevatskiy 4, kurgan 1, grave 4	1240K	WangNatureCommunications2019	2451-2201 calBCE (3837¬±22 BP, MAMS-29819)	Russia_Steppe_Catacomb	Russia_Steppe_Catacomb	Kuban steppe, Rasshevatskij 4	Russia	45.536	41.0595	561393	M	..	U5a1i
RK4002	RK4002.B0101, BZNK-304/2, Rasshevatskiy 4, kurgan 1, grave 5	1240K	WangNatureCommunications2019	2662-2474 calBCE (4050¬±22 BP, MAMS-29820)	Russia_Steppe_Catacomb	Russia_Steppe_Catacomb	Kuban steppe, Rasshevatskij 4	Russia	45.536	41.0595	644258	M	..	U4d3
SA6003	SA6003.B0101, BZNK-010/2, Sharakhalsun 6, kurgan 2, grave 9	1240K	WangNatureCommunications2019	2470-2209 calBCE (3890¬±40 BP, GIN-12400)	Russia_Steppe_Catacomb	Russia_Steppe_Catacomb	Kaspi steppe, ≈†arachalsun 6	Russia	45.7257	43.9869	403900	M	..	U2e3a
PG2001	Progress-2 BZNK-113/4, kurgan 1, grave 37	1240K	WangNatureCommunications2019	4994-4802 calBCE (6012¬±28 BP, MAMS-110564)	Russia_Steppe_Eneolithic	Russia_Steppe_Eneolithic	Piedmont, Progress 2	Russia	43.8227	43.3503	879847	M	..	I3a
PG2004	Progress-2 BZNK-062/3, kurgan 4, grave 9	1240K	WangNatureCommunications2019	4240-4047 calBCE (5304¬±25 BP, MAMS-11210)	Russia_Steppe_Eneolithic	Russia_Steppe_Eneolithic	Piedmont, Progress 2	Russia	43.8227	43.3503	867275	M	..	H2
VJ1001	Vonjucka-1 BZNK-311/2, kurgan 1, grave 8	1240K	WangNatureCommunications2019	4337-4177 calBCE (5409¬±24 BP, MAMS-29823)	Russia_Steppe_Eneolithic	Russia_Steppe_Eneolithic	Piedmont, Vonjucka 1	Russia	44.02	43.1555	826646	F	n/a (female)	T2a1b
I2105	Yamna4 (Burial 28/6)	1240K	MathiesonNature2018	3300-2500 BCE	Ukraine_EBA_Yamnaya	Ukraine_EBA_Yamnaya	Shevchenko, OAE-2003	Ukraine	48.2204	37.1461	802478	F	n/a (female)	T1a1
I3141	Yamna 5 (Burial 28/12)	1240K	MathiesonNature2018	3300-2500 BCE	Ukraine_EBA_Yamnaya	Ukraine_EBA_Yamnaya_published	Shevchenko, OAE-2003	Ukraine	48.2204	37.1461	45296	F	n/a (female)	H15b1
Kivutkalns153	Kivutkalns153	1240K	MittnikNatureCommunications2018	796-549 calBCE (2542¬±29 BP, Hela-3744)	Latvia_BA	Latvia_BA	Kivutkalns	Latvia	56.852	24.272	247242	M	..	U5a1a1
Kivutkalns164	Kivutkalns164	1240K	MittnikNatureCommunications2018	719-393 calBCE (2385¬±30 BP, Hela-3739)	Latvia_BA	Latvia_BA	Kivutkalns	Latvia	56.852	24.272	95208	M	..	U5a2a1
Kivutkalns19	Kivutkalns19	1240K	MittnikNatureCommunications2018	720-401 calBCE (2403¬±24 BP, Hela-3746)	Latvia_BA	Latvia_BA	Kivutkalns	Latvia	56.852	24.272	907211	M	..	H10a
Kivutkalns194	Kivutkalns194	1240K	MittnikNatureCommunications2018	407-228 calBCE (2298¬±28 BP, Hela-3737)	Latvia_BA	Latvia_BA	Kivutkalns	Latvia	56.852	24.272	132121	M	..	T1a1b
Kivutkalns207	Kivutkalns207	1240K	MittnikNatureCommunications2018	787-541 calBCE (2511¬±30 BP, Hela-3743)	Latvia_BA	Latvia_BA	Kivutkalns	Latvia	56.852	24.272	926248	F	n/a (female)	H1b2
Kivutkalns209	Kivutkalns209	1240K	MittnikNatureCommunications2018	788-549 calBCE (2527¬±22 BP) [R_combine: (2497¬±30 BP, Hela-3741); (2556¬±30 BP, Hela-3742)]	Latvia_BA	Latvia_BA	Kivutkalns	Latvia	56.852	24.272	816050	M	..	J1b1a1
Kivutkalns215	Kivutkalns215	1240K	MittnikNatureCommunications2018	758-418 calBCE (2462¬±27 BP, Hela-3745)	Latvia_BA	Latvia_BA	Kivutkalns	Latvia	56.852	24.272	859520	F	n/a (female)	H1c
Kivutkalns222	Kivutkalns222	1240K	MittnikNatureCommunications2018	745-404 calBCE (2423¬±26 BP, Hela-3736)	Latvia_BA	Latvia_BA	Kivutkalns	Latvia	56.852	24.272	648062	M	..	U5a1c1
Kivutkalns25	Kivutkalns25	1240K	MittnikNatureCommunications2018	799-549 calBCE (2545¬±30 BP, Hela-3738)	Latvia_BA	Latvia_BA	Kivutkalns	Latvia	56.852	24.272	688722	M	..	H28a
Kivutkalns42	Kivutkalns42	1240K	MittnikNatureCommunications2018	809-570 calBCE (2573¬±30 BP, Hela-3740)	Latvia_BA	Latvia_BA	Kivutkalns	Latvia	56.852	24.272	590831	F	n/a (female)	H1b1
I1100	M11-351	1240K	MathiesonNature2015	6500-6200 BCE	Turkey_N	Anatolia_N	Barcın (Northwest Anatolia, Marmara)	Turkey	40.3037	29.57	292844	F	n/a (female)	K
I1102	M11-354	1240K	MathiesonNature2015	6500-6200 BCE	Turkey_N	Anatolia_N	Barcın (Northwest Anatolia, Marmara)	Turkey	40.3037	29.57	406429	M	..	K1a3a
I1099	L11-5-488 (L11-S-488)	1240K	MathiesonNature2015	6500-6200 BCE	Turkey_N	Anatolia_N	Barcın (Northwest Anatolia, Marmara)	Turkey	40.3037	29.57	534002	M	..	T2
I1103	M11-S-350	1240K	MathiesonNature2015	6500-6200 BCE	Turkey_N	Anatolia_N	Barcın (Northwest Anatolia, Marmara)	Turkey	40.3037	29.57	595901	M	..	K1b1b1
I1101	M11-352a	1240K	MathiesonNature2015	6500-6200 BCE	Turkey_N	Anatolia_N	Northwest Anatolia, Marmara, Barcın	Turkey	40.3037	29.57	649985	M	..	T2b
I1097	BAR271 / M10-271	1240K	MathiesonNature2015	6420-6245 calBCE (7475¬±30 BP, PSUAMS-2297)	Turkey_N	Anatolia_N	Northwest Anatolia, Marmara, Barcın	Turkey	40.3037	29.57	740586	M	..	W1+119
I0744	M10-275	1240K	MathiesonNature2015	6400-6239 calBCE (7455¬±30 BP, PSUAMS-2299)	Turkey_N	Anatolia_N	Northwest Anatolia, Marmara, Barcın	Turkey	40.3037	29.57	867727	M	..	J1c11
I1096	BAR26 / M10-76 (BAR26 / M10-76; 342)	1240K	MathiesonNature2015	6500-6200 BCE	Turkey_N	Anatolia_N	Northwest Anatolia, Marmara, Barcın	Turkey	40.3037	29.57	743779	M	..	N1a1a+152
I1098	BAR99 / M10-352	1240K	MathiesonNature2015	6419-6246 calBCE (7475¬±25 BP, PSUAMS-2947)	Turkey_N	Anatolia_N	Barcın (Northwest Anatolia, Marmara)	Turkey	40.3037	29.57	780101	F	n/a (female)	X2d
I0745	M11-363	1240K	MathiesonNature2015	6387-6111 calBCE (7405¬±30 BP, PSUAMS-2105)	Turkey_N	Anatolia_N	Barcın (Northwest Anatolia, Marmara)	Turkey	40.3037	29.57	976186	M	..	U8b1b1
I0746	L11-322	1240K	MathiesonNature2015	6070-5888 calBCE (7110¬±50 BP, Poz-82177)	Turkey_N	Anatolia_N	Northwest Anatolia, Marmara, Barcın	Turkey	40.3037	29.57	983223	M	..	K1a
I0707	BAR2 / L11-213	1240K	MathiesonNature2015	6225-6065 calBCE (7272¬±34 BP, Tubitak-0455)	Turkey_N	Anatolia_N	Barcın (Northwest Anatolia, Marmara)	Turkey	40.3037	29.57	989163	F	n/a (female)	K1a4
I0708	BAR6 / L11-439	1240K	MathiesonNature2015	6224-6074 calBCE (7285¬±30 BP, PSUAMS-2103)	Turkey_N	Anatolia_N	Northwest Anatolia, Marmara, Barcın	Turkey	40.3037	29.57	960353	M	..	N1b1a
I0709	BAR20/ M13-170	1240K	MathiesonNature2015	6223-6034 calBCE (7255¬±30 BP, PSUAMS-2952)	Turkey_N	Anatolia_N	Barcın (Northwest Anatolia, Marmara)	Turkey	40.3037	29.57	967682	M	..	U3
I0725	T4 / SSK15 (M23 T2(UA SSK15 1997))	1240K	MathiesonNature2015	6400-5600 BCE	Turkey_N_o	Anatolia_N	Menteşe (Northwest Anatolia, Marmara, Yeni≈üehir)	Turkey	40.26	29.65	43174	F	n/a (female)	N1a1a
I0736	L11-216	1240K	MathiesonNature2015	6500-6200 BCE	Turkey_N	Anatolia_N	Northwest Anatolia, Marmara, Barcın	Turkey	40.3037	29.57	798652	F	n/a (female)	N1a1a+152
I0726	M15 (M15.2 UF Mentese 2000) | M15.2 | M15.2 (M15, M15.2, M15.2 / UF)	1240K	MathiesonNature2015	6400-5600 BCE	Turkey_N	Anatolia_N	Menteşe (Northwest Anatolia, Marmara, Yeni≈üehir)	Turkey	40.26	29.65	226856	F	n/a (female)	H
ZHAG_BON004.A0101_Luk10	ZHAG	1240K	FeldmanNatureCommunications2019	8300-7600 BCE	Turkey_Boncuklu_N	Anatolia_N	Boncuklu	Turkey	37.75	32.8667	772445	F	n/a (female)	N1a1a1
ZHAJ_BON034.A0101_Luk9	ZHAJ	1240K	FeldmanNatureCommunications2019	8300-7600 BCE	Turkey_Boncuklu_N	Anatolia_N	Boncuklu	Turkey	37.75	32.8667	486149	F	n/a (female)	U3
ZHJ_BON024.A0101_Luk84	ZHJ	1240K	FeldmanNatureCommunications2019	8269-8210 calBCE (PKUAMS-120541)	Turkey_Boncuklu_N	Anatolia_N	Boncuklu	Turkey	37.75	32.8667	529341	F	n/a (female)	U3
ZKO_BON001.A0101_Luk7	ZKO	1240K	FeldmanNatureCommunications2019	8300-7600 BCE	Turkey_Boncuklu_N	Anatolia_N	Boncuklu	Turkey	37.75	32.8667	582570	M	..	U3
ZMOJ_BON014.A0101_Luk21	ZMOJ	1240K	FeldmanNatureCommunications2019	8300-7600 BCE	Turkey_Boncuklu_N	Anatolia_N	Boncuklu	Turkey	37.75	32.8667	521391	M	..	K1a
I1579	M13-72 | M13-72SSC | M13-72C	1240K	MathiesonNature2015	6221-6028 calBCE (7245¬±25 BP, PSUAMS-2954)	Turkey_N	Anatolia_N_published	Barcın (Northwest Anatolia, Marmara)	Turkey	40.3	29.5667	814740	F	n/a (female)	K1a-C150T
I1580	L12-393	1240K	MathiesonNature2015	6381-6088 calBCE (7385¬±40 BP, PSUAMS-1964)	Turkey_N	Anatolia_N_published	Barcın (Northwest Anatolia, Marmara)	Turkey	40.3037	29.6085	899217	F	n/a (female)	H5
I1581	L12-502	1240K	MathiesonNature2015	6386-6228 calBCE (7415¬±30 BP, PSUAMS-2104)	Turkey_N	Anatolia_N_published	Barcın (Northwest Anatolia, Marmara)	Turkey	40.3037	29.6085	819771	F	n/a (female)	U3
I1583	L14-200	1240K	MathiesonNature2015	6424-6233 calBCE (7460¬±50 BP, Poz-82231)	Turkey_N	Anatolia_N_published	Barcın (Northwest Anatolia, Marmara)	Turkey	40.3037	29.6085	958541	M	..	K1a2
I1585	M11-59 | M11-59SSC | M11-59C	1240K	MathiesonNature2015	6217-6007 calBCE (7215¬±30 BP, PSUAMS-2953)	Turkey_N	Anatolia_N_published	Barcın (Northwest Anatolia, Marmara)	Turkey	40.3	29.5667	820226	F	n/a (female)	J1 or J1c
I0723	M229 (M16 T1 (UH 2000)) | T1, M229 / UH	1240K	MathiesonNature2015	6008-5835 calBCE (7035¬±35 BP, PSUAMS-1965)	Turkey_N	Anatolia_N_published	Menteşe (Northwest Anatolia, Marmara, Yeni≈üehir)	Turkey	40.26	29.65	415119	M	..	X2m2
I0724	T2 / UP (M20 T2(UP 2000))	1240K	MathiesonNature2015	6400-5600 BCE	Turkey_N	Anatolia_N_published	Menteşe (Northwest Anatolia, Marmara, Yeni≈üehir)	Turkey	40.26	29.65	55197	M	..	K1a4
I0727	M24 / UA JK 16	1240K	MathiesonNature2015	6400-5600 BCE	Turkey_N	Anatolia_N_published	Menteşe (Northwest Anatolia, Marmara, Yeni≈üehir)	Turkey	40.26	29.65	44627	M	..	K1a2
KK1_noUDG.SG	Kotias	Shotgun	JonesNatureCommunications2015	7940-7599 calBCE (8723¬±35 BP) [R_combine: (8665¬±65 BP, RTT-5246); (8745¬±40 BP, OxA-28256)]	Georgia_Kotias.SG	Georgia_Kotias.SG	Kotias Klde	Georgia	42.28	43.28	1145926	M	..	H13c
SATP_noUDG.SG	Satsurblia	Shotgun	JonesNatureCommunications2015	11461-11225 calBCE (11415¬±50 BP, OxA-34632)	Georgia_Satsurblia.SG	Georgia_Satsurblia.SG	Satsurblia	Georgia	42.38	42.59	682335	M	..	K3
I1290	GD13A	1240K	LazaridisNature2016	8170-7606 calBCE (8780¬±50 BP, Poz-81100)	Iran_GanjDareh_N	Iran_GanjDareh_N	Ganj Dareh	Iran	34.45	48.116	836565	F	n/a (female)	X1'2'3
I1944	GD14B (Ganj Dareh #14b)	1240K	NarasimhanPattersonScience2019 (supplement of Lazaridis Nature 2016)	8000-7700 BCE	Iran_GanjDareh_N	Iran_GanjDareh_N	Ganj Dareh	Iran	34.45	48.116	60411	F	n/a (female)	R2+13500
I1945	GD16 (Ganj Dareh #16)	1240K	NarasimhanPattersonScience2019 (supplement of Lazaridis Nature 2016)	8000-7700 BCE	Iran_GanjDareh_N	Iran_GanjDareh_N	Ganj Dareh	Iran	34.45	48.116	240450	M	P1(xQ,R1b1a2,R1a1a1b1a1b,R1a1a1b1a3a,R1a1a1b2a2a)	J1
I1947	GD22 (Ganj Dareh #22)	1240K	NarasimhanPattersonScience2019	8211-7827 calBCE (8860¬±30 BP, Beta-432800)	Iran_GanjDareh_N	Iran_GanjDareh_N	Ganj Dareh	Iran	34.45	48.116	913988	M	..	R2b
I1949	GD37 (Ganj Dareh #37)	1240K	NarasimhanPattersonScience2019 (supplement of Lazaridis Nature 2016)	8242-7954 calBCE (8915¬±40 BP, PSUAMS-2261)	Iran_GanjDareh_N	Iran_GanjDareh_N	Ganj Dareh	Iran	34.45	48.116	139812	M	CT	R2b
I1951	GD39 (Ganj Dareh #39)	1240K	NarasimhanPattersonScience2019 (supplement of Lazaridis Nature 2016)	8198-7613 calBCE (8800¬±50 BP, Poz-81109)	Iran_GanjDareh_N	Iran_GanjDareh_N	Ganj Dareh	Iran	34.45	48.116	35814	F	n/a (female)	HV
I1954	GD41 (Ganj Dareh #41)	1240K	NarasimhanPattersonScience2019	8295-7976 calBCE (9000¬±40 BP, Beta-436170)	Iran_GanjDareh_N	Iran_GanjDareh_N	Ganj Dareh	Iran	34.45	48.116	917421	M	..	R2b
I7527	GANJ_25_M	1240K	NarasimhanPattersonScience2019	8200-7700 BCE	Iran_GanjDareh_N	Iran_GanjDareh_N	Ganj Dareh	Iran	34.45	48.116	98500	F	n/a (female)	U7a
I0022	LBK1976 (Stuttgart-Muehlhausen 1976)	1240K	MathiesonNature2015 (1240k of same same sample with 390k in HaakLazaridis2015)	5500-4850 BCE	Germany_EN_LBK	Germany_LBK_SMH	Baden-Württemberg, Stuttgart-Mühlhausen, Viesenhaeuser Hof	Germany	48.78	9.18	366956	F	n/a (female)	T2e
I0025	LBK1992 (Stuttgart-Muehlhausen 1992)	1240K	MathiesonNature2015 (1240k of same same sample with 390k in HaakLazaridis2015)	5500-4850 BCE	Germany_EN_LBK	Germany_LBK_SMH	Baden-Württemberg, Stuttgart-Mühlhausen, Viesenhaeuser Hof	Germany	48.78	9.18	871525	F	n/a (female)	T2b
I0026	LBK2155 (Stuttgart-Muehlhausen 2155)	1240K	MathiesonNature2015 (1240k of same same sample with 390k in HaakLazaridis2015)	5500-4850 BCE	Germany_EN_LBK	Germany_LBK_SMH	Baden-Württemberg, Stuttgart-Mühlhausen, Viesenhaeuser Hof	Germany	48.78	9.18	892612	F	n/a (female)	T2b
SMH004	Grave 61, P44	1240K	RivollatScienceAdvance2020	5299-5061 calBCE (6222¬±25 BP, MAMS-36741)	Germany_EN_LBK	Germany_LBK_SMH	Baden-Württemberg, Stuttgart-Mühlhausen, Viesenhaeuser Hof	Germany	48.78	9.18	289246	F	n/a (female)	T2c1
XN164	gr. 22/205	1240K	RivollatScienceAdvance2020	5299-5059 calBCE (6219¬±25 BP, MAMS-36728)	Germany_EN_LBK	Germany_LBK_SMH	Baden-Württemberg, Stuttgart-Mühlhausen, Viesenhaeuser Hof	Germany	48.78	9.18	360123	M	H2	J1c5
XN165	gr. 9/3	1240K	RivollatScienceAdvance2020	5296-5056 calBCE (6213¬±24 BP, MAMS-36725)	Germany_EN_LBK	Germany_LBK_SMH	Baden-Württemberg, Stuttgart-Mühlhausen, Viesenhaeuser Hof	Germany	48.78	9.18	439486	M	H2	N1a1a1
XN166	gr. 129/2119	1240K	RivollatScienceAdvance2020	5300-5000 BCE	Germany_EN_LBK	Germany_LBK_SMH	Baden-Württemberg, Stuttgart-Mühlhausen, Viesenhaeuser Hof	Germany	48.78	9.18	324422	F	n/a (female)	K1a+195
XN167	gr. 67/339	1240K	RivollatScienceAdvance2020	5310-5072 calBCE (6250¬±30 BP, MAMS-36743)	Germany_EN_LBK	Germany_LBK_SMH	Baden-Württemberg, Stuttgart-Mühlhausen, Viesenhaeuser Hof	Germany	48.78	9.18	408650	M	H2	H
XN168	gr. 38/518	1240K	RivollatScienceAdvance2020	5293-5055 calBCE (6209¬±24 BP, MAMS-36734)	Germany_EN_LBK	Germany_LBK_SMH	Baden-Württemberg, Stuttgart-Mühlhausen, Viesenhaeuser Hof	Germany	48.78	9.18	267915	M	H2	N1a1a1a3
XN169	gr. 13/507	1240K	RivollatScienceAdvance2020	5282-5046 calBCE (6195¬±25 BP, MAMS-36726)	Germany_EN_LBK	Germany_LBK_SMH	Baden-Württemberg, Stuttgart-Mühlhausen, Viesenhaeuser Hof	Germany	48.78	9.18	371417	F	n/a (female)	T2b23
XN170	gr. 32/209	1240K	RivollatScienceAdvance2020	5209-4951 calBCE (6123¬±26 BP, MAMS-36730)	Germany_EN_LBK	Germany_LBK_SMH	Baden-Württemberg, Stuttgart-Mühlhausen, Viesenhaeuser Hof	Germany	48.78	9.18	323515	M	H2	H
XN171	gr. 24/29	1240K	RivollatScienceAdvance2020	5298-5057 calBCE (6217¬±25 BP, MAMS-36729)	Germany_EN_LBK	Germany_LBK_SMH	Baden-Württemberg, Stuttgart-Mühlhausen, Viesenhaeuser Hof	Germany	48.78	9.18	454275	M	H2	H1
XN172	gr. 34/517	1240K	RivollatScienceAdvance2020	5297-5056 calBCE (6214¬±25 BP, MAMS-36732)	Germany_EN_LBK	Germany_LBK_SMH	Baden-Württemberg, Stuttgart-Mühlhausen, Viesenhaeuser Hof	Germany	48.78	9.18	397898	F	n/a (female)	H
XN173	gr. 114/1993	1240K	RivollatScienceAdvance2020	5210-5007 calBCE (6155¬±31 BP, MAMS-25933)	Germany_EN_LBK	Germany_LBK_SMH	Baden-Württemberg, Stuttgart-Mühlhausen, Viesenhaeuser Hof	Germany	48.78	9.18	147377	M	H2	U5a2d
XN174	gr. 26/195	1240K	RivollatScienceAdvance2020	4946-4727 calBCE (5968¬±34 BP) [R_combine: (6100¬±70 BP, Hd-8031); (5950¬±60 BP, Hd-7974); (5910¬±50 BP, Hd-7935)]	Germany_EN_LBK	Germany_LBK_SMH	Baden-Württemberg, Stuttgart-Mühlhausen, Viesenhaeuser Hof	Germany	48.78	9.18	238859	M	H2	H26
XN175	gr. 59/530	1240K	RivollatScienceAdvance2020	5292-5055 calBCE (6208¬±24 BP, MAMS-36740)	Germany_EN_LBK	Germany_LBK_SMH	Baden-Württemberg, Stuttgart-Mühlhausen, Viesenhaeuser Hof	Germany	48.78	9.18	346501	F	n/a (female)	H1
XN178	gr. 105/1975	1240K	RivollatScienceAdvance2020	5300-5000 BCE	Germany_EN_LBK	Germany_LBK_SMH	Baden-Württemberg, Stuttgart-Mühlhausen, Viesenhaeuser Hof	Germany	48.78	9.18	44908	F	n/a (female)	N1a1a1a
XN180	gr. 71/535	1240K	RivollatScienceAdvance2020	5214-5011 calBCE (6169¬±33 BP, MAMS-36745)	Germany_EN_LBK	Germany_LBK_SMH	Baden-Württemberg, Stuttgart-Mühlhausen, Viesenhaeuser Hof	Germany	48.78	9.18	185797	M	H2	N1a1a1a
XN182	gr. 79/381	1240K	RivollatScienceAdvance2020	5214-5011 calBCE (6170¬±32 BP) [R_combine: (6210¬±45 BP, Hd-7979); (6130¬±45 BP, Hd-7977)]	Germany_EN_LBK	Germany_LBK_SMH	Baden-Württemberg, Stuttgart-Mühlhausen, Viesenhaeuser Hof	Germany	48.78	9.18	118694	F	n/a (female)	K1a1
XN183	gr. 45/255	1240K	RivollatScienceAdvance2020	5304-5068 calBCE (6236¬±25 BP, MAMS-36736)	Germany_EN_LBK	Germany_LBK_SMH	Baden-Württemberg, Stuttgart-Mühlhausen, Viesenhaeuser Hof	Germany	48.78	9.18	115586	F	n/a (female)	N1a1a1a2
XN188	gr. 44/262	1240K	RivollatScienceAdvance2020	5302-5063 calBCE (6228¬±25 BP, MAMS-36735)	Germany_EN_LBK	Germany_LBK_SMH	Baden-Württemberg, Stuttgart-Mühlhausen, Viesenhaeuser Hof	Germany	48.78	9.18	232349	F	n/a (female)	J1c17
XN191	gr. 107/1977	1240K	RivollatScienceAdvance2020	5316-5081 calBCE (6267¬±30 BP, MAMS-25931)	Germany_EN_LBK	Germany_LBK_SMH	Baden-Württemberg, Stuttgart-Mühlhausen, Viesenhaeuser Hof	Germany	48.78	9.18	22630	M	NA	I1
XN205	gr. 130/2120	1240K	RivollatScienceAdvance2020	5300-5000 BCE	Germany_EN_LBK	Germany_LBK_SMH	Baden-Württemberg, Stuttgart-Mühlhausen, Viesenhaeuser Hof	Germany	48.78	9.18	71733	F	n/a (female)	N1a1a1
XN206	gr. 56/528	1240K	RivollatScienceAdvance2020	5288-5051 calBCE (6202¬±25 BP, MAMS-36738)	Germany_EN_LBK	Germany_LBK_SMH	Baden-Württemberg, Stuttgart-Mühlhausen, Viesenhaeuser Hof	Germany	48.78	9.18	31433	M	F	K2a
XN207	gr. 120/2150	1240K	RivollatScienceAdvance2020	5300-5000 BCE	Germany_EN_LBK	Germany_LBK_SMH	Baden-Württemberg, Stuttgart-Mühlhausen, Viesenhaeuser Hof	Germany	48.78	9.18	157155	F	n/a (female)	J1c
XN211	gr. 37/256	1240K	RivollatScienceAdvance2020	5212-5031 calBCE (6165¬±25 BP, MAMS-36733)	Germany_EN_LBK	Germany_LBK_SMH	Baden-Württemberg, Stuttgart-Mühlhausen, Viesenhaeuser Hof	Germany	48.78	9.18	65674	F	n/a (female)	N1a1a1a
XN215	gr. 20/208	1240K	RivollatScienceAdvance2020	5208-4945 calBCE (6115¬±25 BP, MAMS-36727)	Germany_EN_LBK	Germany_LBK_SMH	Baden-Württemberg, Stuttgart-Mühlhausen, Viesenhaeuser Hof	Germany	48.78	9.18	33450	M	F	N1a1a1
XN224	gr. 68/1428	1240K	RivollatScienceAdvance2020	5293-5053 calBCE (6207¬±25 BP, MAMS-36744)	Germany_EN_LBK	Germany_LBK_SMH	Baden-Württemberg, Stuttgart-Mühlhausen, Viesenhaeuser Hof	Germany	48.78	9.18	32700	F	n/a (female)	K2a
XN225	gr. 111/1979	1240K	RivollatScienceAdvance2020	5300-5000 BCE	Germany_EN_LBK	Germany_LBK_SMH	Baden-Württemberg, Stuttgart-Mühlhausen, Viesenhaeuser Hof	Germany	48.78	9.18	125704	M	H2	H
I0054	UWS4	1240K	MathiesonNature2015 (1240k of same same sample with 390k in HaakLazaridis2015)	5216-5009 calBCE (6180¬±34 BP, MAMS-21485)	Germany_EN_LBK	Germany_LBK_UWS	Unterwiederstedt	Germany	51.66	11.53	1011939	F	n/a (female)	J1c17
SCH001	Schwetzingen 9	1240K	RivollatScienceAdvance2020	5200-5000 BCE	Germany_EN_LBK	Germany_LBK_SCH	Baden-Württemberg, Schwetzingen	Germany	49.39	8.57	62461	F	n/a (female)	H2a2a1
SCH004	Schwetzingen 33	1240K	RivollatScienceAdvance2020	5200-5000 BCE	Germany_EN_LBK	Germany_LBK_SCH	Baden-Württemberg, Schwetzingen	Germany	49.39	8.57	17733	M	CT	N1a1a1
SCH007	Schwetzingen 71	1240K	RivollatScienceAdvance2020	5200-5000 BCE	Germany_EN_LBK	Germany_LBK_SCH	Baden-Württemberg, Schwetzingen	Germany	49.39	8.57	118732	F	n/a (female)	T
SCH009	Schwetzingen 99	1240K	RivollatScienceAdvance2020	5200-5000 BCE	Germany_EN_LBK	Germany_LBK_SCH	Baden-Württemberg, Schwetzingen	Germany	49.39	8.57	235198	F	n/a (female)	H2a2a1
SCH010	Schwetzingen 100	1240K	RivollatScienceAdvance2020	5200-5000 BCE	Germany_EN_LBK	Germany_LBK_SCH	Baden-Württemberg, Schwetzingen	Germany	49.39	8.57	285745	F	n/a (female)	H2a2a1
SCH011	Schwetzingen 107	1240K	RivollatScienceAdvance2020	5200-5000 BCE	Germany_EN_LBK	Germany_LBK_SCH	Baden-Württemberg, Schwetzingen	Germany	49.39	8.57	29466	M	CT	H2a2a1
SCH014	Schwetzingen 122	1240K	RivollatScienceAdvance2020	5200-5000 BCE	Germany_EN_LBK	Germany_LBK_SCH	Baden-Württemberg, Schwetzingen	Germany	49.39	8.57	329374	F	n/a (female)	T2
SCH015	Schwetzingen 131	1240K	RivollatScienceAdvance2020	5200-5000 BCE	Germany_EN_LBK	Germany_LBK_SCH	Baden-Württemberg, Schwetzingen	Germany	49.39	8.57	30112	F	n/a (female)	H2a2a1
SCH016	Schwetzingen 133	1240K	RivollatScienceAdvance2020	5298-5041 calBCE (6202¬±36 BP, OxA-23206)	Germany_EN_LBK	Germany_LBK_SCH	Baden-Württemberg, Schwetzingen	Germany	49.39	8.57	279465	M	C1a2b	H2a
SCH018	Schwetzingen 220	1240K	RivollatScienceAdvance2020	5212-4959 calBCE (6141¬±37 BP, OxA-23211)	Germany_EN_LBK	Germany_LBK_SCH	Baden-Württemberg, Schwetzingen	Germany	49.39	8.57	34415	M	NA	K1a
I0056	HAL14 | HAL14b	1240K	LipsonNature2017 (supplement of MathiesonNature2015, which itself was supplement of HaakLazaridis2015)	5211-5002 calBCE (6156¬±35 BP, MAMS-21480)	Germany_EN_LBK	Germany_LBK_HBS	Halberstadt-Sonntagsfeld	Germany	51.8958	11.0467	362811	M	..	T2b
I0100	HAL4 | HAL04a	1240K	LipsonNature2017 (supplement of MathiesonNature2015, which itself was supplement of HaakLazaridis2015)	5205-4850 calBCE (6080¬±32 BP, KIA-40341)	Germany_EN_LBK	Germany_LBK_HBS	Halberstadt-Sonntagsfeld	Germany	51.8958	11.0467	981608	F	n/a (female)	N1a1a1a
I2014	HAL15a	1240K	LipsonNature2017	5204-4852 calBCE (6081¬±30 BP, KIA-40344)	Germany_EN_LBK	Germany_LBK_HBS	Halberstadt-Sonntagsfeld	Germany	51.8958	11.0467	19015	M	..	N1a1a1a3
I2022	HAL22b	1240K	LipsonNature2017	5500-4850 BCE	Germany_EN_LBK	Germany_LBK_HBS	Halberstadt-Sonntagsfeld	Germany	51.8958	11.0467	20567	F	n/a (female)	T2b
I0018	LBK380 (Stuttgart) (Stuttgart-Muehlhausen 380)	1240K	LipsonNature2017 (new libraries added in to previously published data LazaridisNature2014)	5307-5071 calBCE (6246¬±30 BP, MAMS-24635)	Germany_EN_LBK	Germany_LBK_HBS	Baden-Württemberg, Stuttgart-Mühlhausen, Viesenhaeuser Hof	Germany	48.78	9.18	909412	F	n/a (female)	T2c1d1
I0048	HAL25b	1240K	LipsonNature2017 (supplement of MathiesonNature2015, which itself was supplement of HaakLazaridis2015)	5210-5003 calBCE (6153¬±33 BP, MAMS-21482)	Germany_EN_LBK	Germany_LBK_HBS	Halberstadt-Sonntagsfeld	Germany	51.8958	11.0467	407770	M	..	K1a
I0057	HAL34b	1240K	LipsonNature2017 (new version of individual previously published in MathiesonNature2015)	5215-5011 calBCE (6173¬±34 BP, MAMS-21483)	Germany_EN_LBK	Germany_LBK_HBS	Halberstadt-Sonntagsfeld	Germany	51.8958	11.0467	241891	F	n/a (female)	N1a1a1
I0659	HAL02a	1240K	LipsonNature2017 (supplement of MathiesonNature2015, which itself was supplement of HaakLazaridis2015)	5210-4952 calBCE (6130¬±40 BP, KIA-40350)	Germany_EN_LBK	Germany_LBK_HBS	Halberstadt-Sonntagsfeld	Germany	51.8958	11.0467	580035	M	..	N1a1a1a2
I0821	HAL24b	1240K	LipsonNature2017 (supplement of MathiesonNature2015, which itself was supplement of HaakLazaridis2015)	5205-4847 calBCE (6076¬±34 BP, KIA-40348)	Germany_EN_LBK	Germany_LBK_HBS	Halberstadt-Sonntagsfeld	Germany	51.8958	11.0467	385113	M	..	X2d1
I1550	HAL19 | HAL19b	1240K	LipsonNature2017 (supplement of MathiesonNature2015, which itself was supplement of HaakLazaridis2015)	5500-4850 BCE	Germany_EN_LBK	Germany_LBK_HBS	Halberstadt-Sonntagsfeld	Germany	51.8958	11.0467	545224	F	n/a (female)	K1a2
I2008	HAL07a	1240K	LipsonNature2017	5211-4957 calBCE (6137¬±35 BP, KIA-40342)	Germany_EN_LBK	Germany_LBK_HBS	Halberstadt-Sonntagsfeld	Germany	51.8958	11.0467	53886	F	n/a (female)	N1a1a1
I2017	HAL18a	1240K	LipsonNature2017	5500-4850 BCE	Germany_EN_LBK	Germany_LBK_HBS	Halberstadt-Sonntagsfeld	Germany	51.8958	11.0467	22245	F	n/a (female)	K2a
I2026	HAL27a	1240K	LipsonNature2017	5500-4850 BCE	Germany_EN_LBK	Germany_LBK_HBS	Halberstadt-Sonntagsfeld	Germany	51.8958	11.0467	56100	M	..	N1a1a1a3
I2029	HAL31a	1240K	LipsonNature2017	5299-5049 calBCE (6211¬±32 BP, KIA-40349)	Germany_EN_LBK	Germany_LBK_HBS	Halberstadt-Sonntagsfeld	Germany	51.8958	11.0467	127686	F	n/a (female)	K1
I2030	HAL32b	1240K	LipsonNature2017	5500-4850 BCE	Germany_EN_LBK	Germany_LBK_HBS	Halberstadt-Sonntagsfeld	Germany	51.8958	11.0467	228968	F	n/a (female)	H26
I2032	HAL35b	1240K	LipsonNature2017	5500-4850 BCE	Germany_EN_LBK	Germany_LBK_HBS	Halberstadt-Sonntagsfeld	Germany	51.8958	11.0467	112397	F	n/a (female)	J1c
I2036	HAL38a	1240K	LipsonNature2017	5500-4850 BCE	Germany_EN_LBK	Germany_LBK_HBS	Halberstadt-Sonntagsfeld	Germany	51.8958	11.0467	280919	F	n/a (female)	V1
I2037	HAL39b	1240K	LipsonNature2017	5210-4998 calBCE (6144¬±32 BP, KIA-40343)	Germany_EN_LBK	Germany_LBK_HBS	Halberstadt-Sonntagsfeld	Germany	51.8958	11.0467	88272	M	..	H1e
I2038	HAL40a	1240K	LipsonNature2017	5350-5000 BCE	Germany_EN_LBK	Germany_LBK_HBS	Halberstadt-Sonntagsfeld	Germany	51.8958	11.0467	179216	F	n/a (female)	T2b
I2021	HAL21a	1240K	LipsonNature2017	5500-4850 BCE	Germany_EN_LBK_lc	Germany_LBK_HBS	Halberstadt-Sonntagsfeld	Germany	51.8958	11.0467	13841	M	..	T2b
HBS002	Fnr. 38 und 67	1240K	RivollatScienceAdvance2020	5250-4800 BCE	Germany_EN_LBK	Germany_LBK_HBS	Saxony-Anhalt, Halberstadt	Germany	51.9	11.05	63089	M	G2a2b	H2a2a1
HBS004	Fnr. 5	1240K	RivollatScienceAdvance2020	5250-4800 BCE	Germany_EN_LBK	Germany_LBK_HBS	Saxony-Anhalt, Halberstadt	Germany	51.9	11.05	107131	M	G2a2b	K1a4a1e
HBS005	Fnr. 104	1240K	RivollatScienceAdvance2020	5250-4800 BCE	Germany_EN_LBK	Germany_LBK_HBS	Saxony-Anhalt, Halberstadt	Germany	51.9	11.05	72861	M	G2	W
HBS006	Fnr. 51	1240K	RivollatScienceAdvance2020	5250-4800 BCE	Germany_EN_LBK	Germany_LBK_HBS	Saxony-Anhalt, Halberstadt	Germany	51.9	11.05	256262	U	n/a (sex unknown)	T
HBS007	Fnr. 52	1240K	RivollatScienceAdvance2020	5250-4800 BCE	Germany_EN_LBK	Germany_LBK_HBS	Saxony-Anhalt, Halberstadt	Germany	51.9	11.05	133224	M	G2a2a1	H2a2
HBS008	Fnr. 63	1240K	RivollatScienceAdvance2020	5250-4800 BCE	Germany_EN_LBK	Germany_LBK_HBS	Saxony-Anhalt, Halberstadt	Germany	51.9	11.05	115752	M	G2a2a	K1a
HBS009	Fnr. 87	1240K	RivollatScienceAdvance2020	5250-4800 BCE	Germany_EN_LBK	Germany_LBK_HBS	Saxony-Anhalt, Halberstadt	Germany	51.9	11.05	260600	M	G2a2b2a1	H27+16093
I0795	KAR6	1240K	MathiesonNature2015 (1240k of same same sample with 390k in HaakLazaridis2015)	5215-5030 calBCE (6174¬±29 BP, MAMS-22823)	Germany_EN_LBK	Germany_LBK_KAR	Karsdorf	Germany	51.2831	11.65	100638	M	..	H1 or H1au1b
I0797	KAR16A	1240K	MathiesonNature2015	5500-4850 BCE	Germany_EN_LBK	Germany_LBK_KAR	Karsdorf	Germany	51.2831	11.65	90790	M	..	H46b
ILK001	ILK001	1240K	MathiesonNature2018	2900-2701 calBCE (4221¬±22 BP, MAMS-30072)	Ukraine_GlobularAmphora	Ukraine_Globular_Amphora	Ilatka	Ukraine	49.5578	27.6886	881124	M	..	..
ILK002	ILK002	1240K	MathiesonNature2018	2889-2675 calBCE (4192¬±22 BP, MAMS-30073)	Ukraine_EBA_GlobularAmphora	Ukraine_Globular_Amphora	Ilatka	Ukraine	49.5578	27.6886	906472	M	..	..
ILK003	ILK003	1240K	MathiesonNature2018	2901-2703 calBCE (4225¬±22 BP, MAMS-30074)	Ukraine_GlobularAmphora	Ukraine_Globular_Amphora	Ilatka	Ukraine	49.5578	27.6886	869103	F	n/a (female)	..
I2405	8.2a (child 2)	1240K	MathiesonNature2018	3337-3021 calBCE (4460¬±30 BP, Beta-430713)	Poland_GlobularAmphora	Poland_Globular_Amphora	Kierzkowo	Poland	52.85	17.8833	90065	M	..	W5
I2433	5.1 (female 3)	1240K	MathiesonNature2018	3100-2900 BCE	Poland_GlobularAmphora	Poland_Globular_Amphora	Kierzkowo	Poland	52.85	17.8833	527942	F	n/a (female)	H28
I2434	5.3 (female 1)	1240K	MathiesonNature2018	3400-2800 BCE	Poland_GlobularAmphora	Poland_Globular_Amphora	Kierzkowo	Poland	52.85	17.8833	112101	F	n/a (female)	U5b1d1a
I2440	7.6	1240K	MathiesonNature2018	3100-2900 BCE	Poland_GlobularAmphora	Poland_Globular_Amphora	Kierzkowo	Poland	52.85	17.8833	186599	M	..	H1b
I2441	8.5 (child 5)	1240K	MathiesonNature2018	3400-2800 BCE	Poland_GlobularAmphora	Poland_Globular_Amphora	Kierzkowo	Poland	52.85	17.8833	501644	M	..	K1b1a1
I2403	3.4 (male 2)	1240K	MathiesonNature2018	2868-2577 calBCE (4120¬±30 BP, Beta-430712)	Poland_GlobularAmphora	Poland_Globular_Amphora	Kierzkowo	Poland	52.85	17.8833	285637	M	..	U5b2b1a1
I0800	SALZ57A	1240K	LipsonNature2017	3348-3097 calBCE (4498¬±27 BP, KIA-31459)	Germany_MN_Salzmuende	Germany_MN_Salzmuende	Salzmünde-Schiepzig	Germany	51.5331	11.8331	23391	F	n/a (female)	H3+152
I0802	SALZ77A	1240K	LipsonNature2017	3400-3025 BCE	Germany_MN_Salzmuende	Germany_MN_Salzmuende	Salzmünde-Schiepzig	Germany	51.5331	11.8331	20146	M	IJK (x J)	H3
I0551	SALZ3B	1240K	MathiesonNature2015	3400-3025 BCE	Germany_MN_Salzmuende	Germany_MN_Salzmuende	Salzmünde-Schiepzig	Germany	51.5331	11.8331	100135	M	..	U3a1
BLS002	Bl_any_1-2	1240K	PapacScienceAdvances2021	2872-2626 calBCE (4141¬±22 BP, MAMS-41370)	Czech_N_GlobularAmphora	Bohemia_LN	Bohemia, Blšany	Czech Republic	50.3511	13.8521	725096	F	n/a (female)	K1a3a
KO1016	Kolín I_3790-2	1240K	PapacScienceAdvances2021	2900-2700 BCE	Czech_N_Rivnac	Bohemia_LN	Bohemia, Kolín I	Czech Republic	50.0333	15.1681	576572	F	n/a (female)	HV
PRE001	Předměřice	1240K	PapacScienceAdvances2021	2857-2501 calBCE (4095¬±26 BP, MAMS-41368)	Czech_N_GlobularAmphora	Bohemia_LN	Bohemia, Předměřice	Czech Republic	50.2521	15.8119	796012	F	n/a (female)	U5b2c
TOU001	Toušeň_15	1240K	PapacScienceAdvances2021	2881-2633 calBCE (4166¬±24 BP, MAMS-41357)	Czech_N_Rivnac	Bohemia_LN	Bohemia, Toušeň	Czech Republic	50.1677	14.7226	804410	M	G2a2	HV0a
TUC002	Tuchoměřice_645-2	1240K	PapacScienceAdvances2021	3085-2914 calBCE (4378¬±22 BP, MAMS-30752)	Czech_N_Rivnac_oAnatolia	Bohemia_LN	Bohemia, Tuchoměřice	Czech Republic	50.1377	14.2734	529223	F	n/a (female)	J1c1
TUC003	Tuchoměřice_645-3	1240K	PapacScienceAdvances2021	3090-2890 BCE	Czech_N_Rivnac_oWHG	Bohemia_LN	Bohemia, Tuchoměřice	Czech Republic	50.1377	14.2734	545445	M	H2a1	J1c1b
TUC004	Tuchoměřice_645-4	1240K	PapacScienceAdvances2021	3090-2890 BCE	Czech_N_Rivnac	Bohemia_LN	Bohemia, Tuchoměřice	Czech Republic	50.1377	14.2734	576078	M	H2a1	V3c
TUC005	Tuchoměřice_645-5	1240K	PapacScienceAdvances2021	3091-2916 calBCE (4386¬±22 BP, MAMS-30753)	Czech_N_Rivnac	Bohemia_LN	Bohemia, Tuchoměřice	Czech Republic	50.1377	14.2734	525123	M	G2a2	H1j
TUC006	Tuchoměřice_645-6	1240K	PapacScienceAdvances2021	3011-2889 calBCE (4318¬±23 BP, MAMS-30754)	Czech_N_Rivnac	Bohemia_LN	Bohemia, Tuchoměřice	Czech Republic	50.1377	14.2734	547526	F	n/a (female)	H1e1a
VLI008	Vlin_ves_890	1240K	PapacScienceAdvances2021	2895-2701 calBCE (4212¬±21 BP, MAMS-30759)	Czech_CordedWare_o1	Bohemia_LN	Bohemia, Vliněves	Czech Republic	50.3659	14.4466	748474	F	n/a (female)	H1b3
VLI031	Vlin_ves_3512-1	1240K	PapacScienceAdvances2021	2831-2472 calBCE (4046¬±27 BP, MAMS-41361)	Czech_N_GlobularAmphora	Bohemia_LN	Bohemia, Vliněves	Czech Republic	50.3659	14.4466	377036	M	R1b - V88	J2b1a
VLI032	Vlin_ves_3512-2	1240K	PapacScienceAdvances2021	2870-2583 calBCE (4132¬±24 BP, MAMS-41362)	Czech_N_GlobularAmphora	Bohemia_LN	Bohemia, Vliněves	Czech Republic	50.3659	14.4466	327149	M	R1b - V88	V
VPR001	Velké P_ílepy_193	1240K	PapacScienceAdvances2021	2899-2697 calBCE (4213¬±25 BP, MAMS-41373)	Czech_N_Rivnac	Bohemia_LN	Bohemia, Velké Přílepy	Czech Republic	50.1552	14.3181	731421	M	G2a2	U5a2d
I0118	ALB3	1240K	MathiesonNature2015 (1240k of same same sample with 390k in HaakLazaridis2015)	2469-2238 calBCE (3892¬±32 BP, MAMS-21492)	Germany_LN_Alberstedt	Germany_LN_Alberstedt	Alberstedt	Germany	51.45	11.63	1056542	F	n/a (female)	H+16311
pcw040_noUDG.SG	post2040A	Shotgun	LinderholmNatureScientificReports2020	2571-2305 calBCE (3950¬±35 BP, Poz-90777)	Poland_Southeast_CordedWare.SG	Poland_CW	Southeastern Poland, Święte	Poland	49.9161	22.8608	882974	M	..	U5b2b1a1
pcw061_noUDG.SG	408a	Shotgun	LinderholmNatureScientificReports2020	2469-2211 calBCE (3890¬±35 BP, Poz-90780)	Poland_Southeast_CordedWare.SG	Poland_CW	Southeastern Poland, Święte	Poland	49.9161	22.8608	345451	F	n/a (female)	H7a
pcw070_noUDG.SG	post11876	Shotgun	LinderholmNatureScientificReports2020	2469-2211 calBCE (3890¬±35 BP, Poz-90875)	Poland_Southeast_CordedWare.SG	Poland_CW	Southeastern Poland, Święte	Poland	49.9161	22.8608	442235	M	..	I2
pcw110_noUDG.SG	post684	Shotgun	LinderholmNatureScientificReports2020	2500-2200 BCE	Poland_Southeast_CordedWare.SG	Poland_CW	Southeastern Poland, Szczytna	Poland	50.0119	22.5942	36440	M	..	n/a (<2x)
pcw160_noUDG.SG	post27360	Shotgun	LinderholmNatureScientificReports2020	2463-2208 calBCE (3870¬±35 BP, Poz-54043)	Poland_Southeast_CordedWare.SG	Poland_CW	Southeastern Poland, Mirocin	Poland	50.0444	22.5714	29386	M	..	I2
pcw191_noUDG.SG	256	Shotgun	LinderholmNatureScientificReports2020	2455-2147 calBCE (3830¬±35 BP, Poz-55335)	Poland_Southeast_CordedWare_MC.SG	Poland_CW	Southeastern Poland, Skołoszów	Poland	49.9336	22.8189	74283	F	n/a (female)	T2b11
pcw211_noUDG.SG	11	Shotgun	LinderholmNatureScientificReports2020	2500-2200 BCE	Poland_Southeast_CordedWare.SG	Poland_CW	Southeastern Poland, Chłopice	Poland	49.9572	22.6603	419807	F	n/a (female)	H2a2b
pcw212_noUDG.SG	11	Shotgun	LinderholmNatureScientificReports2020	2617-2351 calBCE (3985¬±35 BP, Poz-90881)	Poland_Southeast_CordedWare.SG	Poland_CW	Southeastern Poland, Chłopice	Poland	49.9572	22.6603	68902	F	n/a (female)	H2a2b
pcw250_noUDG.SG	1311	Shotgun	LinderholmNatureScientificReports2020	2500-2200 BCE	Poland_Southeast_CordedWare.SG	Poland_CW	Southeastern Poland, Mistrzejowice	Poland	50.1044	20.0114	63883	M	..	T1a1
pcw350_noUDG.SG	post22	Shotgun	LinderholmNatureScientificReports2020	2462-2206 calBCE (3865¬±35 BP, Poz-90898)	Poland_Southeast_CordedWare.SG	Poland_CW	Southeastern Poland, Łubcze	Poland	50.4561	23.6619	141357	M	..	T1a1
pcw361_noUDG.SG	post253/E	Shotgun	LinderholmNatureScientificReports2020	2500-2200 BCE	Poland_Southeast_CordedWare.SG	Poland_CW	Southeastern Poland, Łubcze	Poland	50.4561	23.6619	922191	M	..	K1a4b
pcw362_noUDG.SG	post253/W	Shotgun	LinderholmNatureScientificReports2020	2465-2209 calBCE (3875¬±35 BP, Poz-90899)	Poland_Southeast_CordedWare.SG	Poland_CW	Southeastern Poland, Łubcze	Poland	50.4561	23.6619	1066136	M	..	U5a1a2a
pcw420_noUDG.SG	post1gr.2	Shotgun	LinderholmNatureScientificReports2020	2500-2200 BCE	Poland_Southeast_CordedWare.SG	Poland_CW	Southeastern Poland, Proszowice	Poland	50.1853	20.2992	35872	M	..	n/a (<2x)
pcw430_noUDG.SG	Bosutówgr.1	Shotgun	LinderholmNatureScientificReports2020	2500-2200 BCE	Poland_Southeast_CordedWare.SG	Poland_CW	Southeastern Poland, Bosutów	Poland	50.1236	19.9931	91056	M	..	U4b1b2
KO1002	Kolín I_3013	1240K	PapacScienceAdvances2021	2838-2474 calBCE (4055¬±29 BP, MAMS-38481)	Czech_CordedWare	Bohemia_CW_Early	Bohemia, Kolín I	Czech Republic	50.0333	15.1681	981653	M	R1b - L151	X2b4
OBR001	Obříství_1-1	1240K	PapacScienceAdvances2021	2841-2490 calBCE (4064¬±23 BP, MAMS-41363)	Czech_CordedWare	Bohemia_CW_Early	Bohemia, Obříství	Czech Republic	50.2927	14.4849	174764	F	n/a (female)	HV6
OBR004	Obříství_372	1240K	PapacScienceAdvances2021	2831-2472 calBCE (4048¬±26 BP, MAMS-38483)	Czech_CordedWare	Bohemia_CW_Early	Bohemia, Obříství	Czech Republic	50.2927	14.4849	419333	F	n/a (female)	K2a5
OHR002	Praha 5 - Malá Ohrada_26 (Buchv 55)	1240K	PapacScienceAdvances2021	2617-2468 calBCE (4017¬±25 BP, MAMS-41374)	Czech_CordedWare	Bohemia_CW_Early	Bohemia, Praha 5 - Malá Ohrada	Czech Republic	50.0462	14.337	770647	F	n/a (female)	R1a1a
PNL001	Ploti_t_ nad Labem_LX	1240K	PapacScienceAdvances2021	2919-2875 calBCE (4271¬±25 BP, MAMS-41376)	Czech_CordedWare	Bohemia_CW_Early	Bohemia, Plotiště nad Labem	Czech Republic	50.2502	15.8113	620028	M	R1b - U106	U5a2a1
VLI010	Vlin_ves_1423	1240K	PapacScienceAdvances2021	2621-2470 calBCE (4027¬±25 BP, MAMS-38472)	Czech_CordedWare	Bohemia_CW_Early	Bohemia, Vliněves	Czech Republic	50.3659	14.4466	644718	F	n/a (female)	H5a1
VLI011	Vlin_ves_4214A	1240K	PapacScienceAdvances2021	2884-2636 calBCE (4174¬±25 BP, MAMS-44711)	Czech_CordedWare	Bohemia_CW_Early	Bohemia, Vliněves	Czech Republic	50.3659	14.4466	681148	M	R1b - L151	W3a1c
VLI067	Vlin_ves_1494	1240K	PapacScienceAdvances2021	2883-2637 calBCE (4173¬±24 BP, MAMS-41360)	Czech_CordedWare	Bohemia_CW_Early	Bohemia, Vliněves	Czech Republic	50.3659	14.4466	712550	F	n/a (female)	T1a1
VLI007	Vlin_ves_774	1240K	PapacScienceAdvances2021	2890-2677 calBCE (4196¬±21 BP, MAMS-30758)	Czech_CordedWare	Bohemia_CW_Early	Bohemia, Vliněves	Czech Republic	50.3659	14.4466	817824	F	n/a (female)	U5a2a1
BUT003	Praha 5 - Nové Butovice_35 (Buchv 44)	1240K	PapacScienceAdvances2021	2466-2296 calBCE (3898¬±26 BP, MAMS-41375)	Czech_CordedWare	Bohemia_CW_Late	Bohemia, Praha 5 - Nové Butovice	Czech Republic	50.0524	14.345	423913	M	R1a - M417 (xZ645)	H3v
CAH005	_achovice_12	1240K	PapacScienceAdvances2021	2471-2298 calBCE (3917¬±26 BP, MAMS-41377)	Czech_CordedWare	Bohemia_CW_Late	Bohemia, Čachovice	Czech Republic	50.3731	13.3654	670868	M	R1a - M417 (xZ645)	R1b1
CAH010	_achovice_47	1240K	PapacScienceAdvances2021	2456-2206 calBCE (3853¬±27 BP, MAMS-41378)	Czech_CordedWare	Bohemia_CW_Late	Bohemia, Čachovice	Czech Republic	50.3731	13.3654	775350	F	n/a (female)	T2a1b1a
VLI016	Vlin_ves_4871	1240K	PapacScienceAdvances2021	2470-2299 calBCE (3913¬±26 BP, MAMS-38473)	Czech_CordedWare	Bohemia_CW_Late	Bohemia, Vliněves	Czech Republic	50.3659	14.4466	683955	M	R1a - M417 (xZ645)	K1b1a1
VLI017	Vlin_ves_5379	1240K	PapacScienceAdvances2021	2467-2297 calBCE (3902¬±28 BP, MAMS-38474)	Czech_CordedWare	Bohemia_CW_Late	Bohemia, Vliněves	Czech Republic	50.3659	14.4466	683782	F	n/a (female)	X2b
VLI020	Vlin_ves_9730	1240K	PapacScienceAdvances2021	2572-2351 calBCE (3966¬±25 BP, MAMS-30761)	Czech_CordedWare	Bohemia_CW_Late	Bohemia, Vliněves	Czech Republic	50.3659	14.4466	639947	F	n/a (female)	I4a
VLI070	Vlin_ves_5790	1240K	PapacScienceAdvances2021	2470-2306 calBCE (3918¬±21 BP, MAMS-46362)	Czech_CordedWare	Bohemia_CW_Late	Bohemia, Vliněves	Czech Republic	50.3659	14.4466	323834	F	n/a (female)	U2e1
I1542	ESP33	1240K	MathiesonNature2015	2500-2050 BCE	Germany_CordedWare	Germany_CordedWare	Esperstedt	Germany	51.42	11.68	74992	M	..	K1b1a
I1536	ESP17	1240K	MathiesonNature2015	2500-2050 BCE	Germany_CordedWare	Germany_CordedWare	Esperstedt	Germany	51.42	11.68	112661	M	..	U5a1g2
I1544	ESP36	1240K	MathiesonNature2015	2500-2050 BCE	Germany_CordedWare	Germany_CordedWare	Esperstedt	Germany	51.42	11.68	112867	M	..	J1c3j
I1538	ESP20	1240K	MathiesonNature2015	2500-2050 BCE	Germany_CordedWare	Germany_CordedWare	Esperstedt	Germany	51.42	11.68	133244	M	..	J1c5
I1539	ESP25	1240K	MathiesonNature2015	2630-2287 calBCE (3967¬±57 BP, Erl-7779)	Germany_CordedWare	Germany_CordedWare	Esperstedt	Germany	51.42	11.68	138123	F	n/a (female)	J1c1b1a
I1534	ESP14	1240K	MathiesonNature2015	2500-2050 BCE	Germany_CordedWare	Germany_CordedWare	Esperstedt	Germany	51.42	11.68	164095	M	R1a1a	K1a1b2a
I0106	ESP26	1240K	MathiesonNature2015 (1240k of same same sample with 390k in HaakLazaridis2015)	2461-2208 calBCE (3867¬±32 BP, MAMS-21490)	Germany_CordedWare	Germany_CordedWare	Esperstedt	Germany	51.42	11.68	229285	F	n/a (female)	T2a1b1
I1532	ESP8	1240K	MathiesonNature2015	2500-2050 BCE	Germany_CordedWare	Germany_CordedWare	Esperstedt	Germany	51.42	11.68	455779	M	..	J1c2e
I0049	ESP22	1240K	MathiesonNature2015 (1240k of same same sample with 390k in HaakLazaridis2015)	2463-2206 calBCE (3867¬±35 BP, MAMS-21489)	Germany_CordedWare	Germany_CordedWare	Esperstedt	Germany	51.42	11.68	529641	F	n/a (female)	X2b4
I0103	ESP16	1240K	MathiesonNature2015 (1240k of same same sample with 390k in HaakLazaridis2015)	2617-2461 calBCE (4000¬±31 BP, MAMS-21488)	Germany_CordedWare	Germany_CordedWare	Esperstedt	Germany	51.42	11.68	1048763	F	n/a (female)	W6
I0104	ESP11	1240K	MathiesonNature2015 (1240k of same same sample with 390k in HaakLazaridis2015)	2563-2295 calBCE (3927¬±37 BP, MAMS-21487)	Germany_CordedWare	Germany_CordedWare	Esperstedt	Germany	51.42	11.68	953747	M	..	U4b1a1a1
I1546	BZH2	1240K	MathiesonNature2015	2500-2050 BCE	Germany_BellBeaker	Germany_BellBeaker_published_CG	Benzingerode-Heimburg	Germany	51.82	10.91	149522	F	n/a (female)	U5a1b1
I0111	ROT4	1240K	MathiesonNature2015 (1240k of same same sample with 390k in HaakLazaridis2015)	2474-2201 calBCE (3881¬±50 BP, Erl-8712)	Germany_BellBeaker	Germany_BellBeaker_published_CG	Rothenschirmbach	Germany	51.45	11.54	539767	F	n/a (female)	H3ao
I0112	QUEXII6	1240K	MathiesonNature2015 (1240k of same same sample with 390k in HaakLazaridis2015)	2455-2141 calBCE (3820¬±42 BP, Erl-7038)	Germany_BellBeaker	Germany_BellBeaker_published_CG	Quedlinburg Site XII	Germany	51.791	11.141	948580	F	n/a (female)	H13a1a2
I0113	QUEXII4	1240K	MathiesonNature2015 (1240k of same same sample with 390k in HaakLazaridis2015)	2396-2034 calBCE (3773¬±47 BP, Erl-7283)	Germany_BellBeaker	Germany_BellBeaker_published_CG	Quedlinburg Site XII	Germany	51.791	11.141	585608	F	n/a (female)	J1c5
I0806	QLB28	1240K	MathiesonNature2015 (1240k of same same sample with 390k in HaakLazaridis2015)	2433-2147 calBCE (3824¬±25 BP, MAMS-22820)	Germany_BellBeaker	Germany_BellBeaker_published_CG	Quedlinburg Site VII	Germany	51.79	11.14	133159	M	R1b1a2a1a2	H1
I0108	ROT6	1240K	MathiesonNature2015 (1240k of same same sample with 390k in HaakLazaridis2015)	2575-2297 calBCE (3953¬±47 BP, Erl-8710)	Germany_BellBeaker	Germany_BellBeaker_published_CG	Rothenschirmbach	Germany	51.45	11.54	735134	F	n/a (female)	H5a3
I1549	BZH15	1240K	MathiesonNature2015	2500-2050 BCE	Germany_BellBeaker	Germany_BellBeaker_published_CG	Benzingerode-Heimburg	Germany	51.82	10.91	779855	F	n/a (female)	W1c1
I0060	ROT3	1240K	MathiesonNature2015	2404-2146 calBCE (3822¬±25 BP, MAMS-22819)	Germany_BellBeaker	Germany_BellBeaker_published_CG	Rothenschirmbach	Germany	51.45	11.54	121032	F	n/a (female)	K1a2c
I3600	Grave 14	1240K	OlaldeNature2018	2300-2150 BCE	Germany_BellBeaker	Germany_BellBeaker_SG	Bavaria, Alburg-Lerchenhaid, Spedition Häring, Stkr. Straubing	Germany	48.8833	12.5332	288217	F	n/a (female)	U5b
I3601	Grave 15	1240K	OlaldeNature2018	2300-2150 BCE	Germany_BellBeaker	Germany_BellBeaker_SG	Bavaria, Alburg-Lerchenhaid, Spedition Häring, Stkr. Straubing	Germany	48.8833	12.5332	656301	F	n/a (female)	H10e
I3602	Grave 16	1240K	OlaldeNature2018	2300-2150 BCE	Germany_BellBeaker	Germany_BellBeaker_SG	Bavaria, Alburg-Lerchenhaid, Spedition Häring, Stkr. Straubing	Germany	48.8833	12.5332	85826	F	n/a (female)	I3a
I3604	Obj. 278	1240K	OlaldeNature2018	2500-2000 BCE	Germany_BellBeaker	Germany_BellBeaker_SG	Bavaria, Künzing-Bruck, Lkr. Deggendorf	Germany	48.6639	13.0736	30170	M	..	HV9
I3588	Grave 2	1240K	OlaldeNature2018	2300-2150 BCE	Germany_BellBeaker	Germany_BellBeaker_SG	Bavaria, Alburg-Lerchenhaid, Spedition Häring, Stkr. Straubing	Germany	48.8833	12.5332	413239	M	..	H1e1a
I3589	Grave 3	1240K	OlaldeNature2018	2300-2150 BCE	Germany_BellBeaker	Germany_BellBeaker_SG	Bavaria, Alburg-Lerchenhaid, Spedition Häring, Stkr. Straubing	Germany	48.8833	12.5332	526583	M	..	U4d1
I3590	Grave 4	1240K	OlaldeNature2018	2341-2141 calBCE (3802¬±26 BP, BRAMS-1217)	Germany_BellBeaker	Germany_BellBeaker_SG	Bavaria, Alburg-Lerchenhaid, Spedition Häring, Stkr. Straubing	Germany	48.8833	12.5332	421623	F	n/a (female)	H1
I3594	Grave 9	1240K	OlaldeNature2018	2300-2150 BCE	Germany_BellBeaker	Germany_BellBeaker_SG	Bavaria, Alburg-Lerchenhaid, Spedition Häring, Stkr. Straubing	Germany	48.8833	12.5332	613550	F	n/a (female)	T2
I4249	RISE917=grave4 (CGG_2_017840, Grave 4)	1240K	OlaldeNature2018	2341-2141 calBCE (3802¬±26 BP, BRAMS1217)	Germany_BellBeaker	Germany_BellBeaker_SG	Irlbach LKR	Germany	48.841	12.75	32730	F	n/a (female)	H5a1
I4250	RISE918=grave5 (CGG_2_017841, Grave 5)	1240K	OlaldeNature2018	2441-2147 calBCE (3825¬±26 BP, BRAMS1219)	Germany_BellBeaker	Germany_BellBeaker_SG	Irlbach LKR	Germany	48.841	12.75	29730	F	n/a (female)	U5a1a2b
I5014	RISE556 (F0003, Grave 4)	1240K	OlaldeNature2018	2500-2000 BCE	Germany_BellBeaker	Germany_BellBeaker_SG	Manching-Oberstimm	Germany	48.711	11.453	106126	F	n/a (female)	V
I4124	RISE559 (F0174, gr.4)	1240K	OlaldeNature2018 (known there as I5017)	2459-2204 calBCE (3855¬±35 BP, Poz-84458)	Germany_Lech_BellBeaker	Germany_BellBeaker_SG	Augsburg	Germany	48.33	10.895	203422	F	n/a (female)	H46
I4143	RISE562 (F0228, obj. 136/92, gr.9)	1240K	OlaldeNature2018 (known there as I5020)	2456-2203 calBCE (3848¬±34 BP, Hd-19835)	Germany_BellBeaker	Germany_BellBeaker_SG	Landau an der Isar	Germany	48.663	12.707	113523	F	n/a (female)	H2a1e
I4144	RISE563 (F0234, obj. 8, grave 3)	1240K	OlaldeNature2018 (known there as I5021)	2573-2310 calBCE (3955¬±35 BP, Poz-84553)	Germany_BellBeaker	Germany_BellBeaker_SG	Osterhofen-Altenmarkt	Germany	48.691	13.016	95107	M	..	K1
I4134	RISE564 (F0241, obj. 25, grave 6)	1240K	OlaldeNature2018 (known there as I5022)	2500-2000 BCE	Germany_BellBeaker	Germany_BellBeaker_SG	Osterhofen-Altenmarkt	Germany	48.691	13.016	64461	M	..	HV
I5023	RISE565 (F0243, obj. 28)	1240K	OlaldeNature2018	2500-2000 BCE	Germany_BellBeaker	Germany_BellBeaker_SG	Osterhofen-Altenmarkt	Germany	48.691	13.016	526765	F	n/a (female)	U2e1a1
I5519	F0172 (Gr. 10)	1240K	OlaldeNature2018	2500-2000 BCE	Germany_Lech_BellBeaker	Germany_BellBeaker_SG	Augsburg	Germany	48.33	10.895	712065	M	..	I4a
I5520	F0196 (Gr. 9)	1240K	OlaldeNature2018	2800-1800 BCE	Germany_Lech_BellBeaker	Germany_BellBeaker_SG	Augsburg	Germany	48.33	10.895	270033	F	n/a (female)	K1b2a
I5521	F0209 (Gr. 22)	1240K	OlaldeNature2018	2800-1800 BCE	Germany_Lech_BellBeaker	Germany_BellBeaker_SG	Augsburg	Germany	48.33	10.895	672910	F	n/a (female)	J1b1a1
I5523	F0226 (obj. 130/92, Gr. 7)	1240K	OlaldeNature2018	2800-1800 BCE	Germany_BellBeaker	Germany_BellBeaker_SG	Landau, DGF-Lan	Germany	48.663	12.707	530348	F	n/a (female)	K1b1a1+199
I5524	F0224 (obj. 101/92, Gr. 5)	1240K	OlaldeNature2018	2800-1800 BCE	Germany_BellBeaker	Germany_BellBeaker_SG	Landau, DGF-Lan	Germany	48.663	12.707	574067	F	n/a (female)	H72
I5525	F0274 (obj. 103/92, Gr. 4)	1240K	OlaldeNature2018	2800-1800 BCE	Germany_BellBeaker	Germany_BellBeaker_SG	Landau, DGF-Lan	Germany	48.663	12.707	776777	F	n/a (female)	U4b1b2
I5527	F0215 (Grab 1)	1240K	OlaldeNature2018	2800-1800 BCE	Germany_BellBeaker	Germany_BellBeaker_SG	Manching-Oberstimm	Germany	48.711	11.453	23115	F	n/a (female)	K2b1a1
I5529	F0238 (obj. 21)	1240K	OlaldeNature2018	2800-1800 BCE	Germany_BellBeaker	Germany_BellBeaker_SG	Osterhofen-Altenmarkt	Germany	48.691	13.016	443546	M	..	HV15
I5531	F0180 (Gr. D)	1240K	OlaldeNature2018	2800-1800 BCE	Germany_BellBeaker	Germany_BellBeaker_SG	Weichering	Germany	48.7059	11.3254	609760	F	n/a (female)	T2b
I5833	RISE924 (CGG_2_017847, Grave 11)	1240K	OlaldeNature2018	2500-2000 BCE	Germany_BellBeaker	Germany_BellBeaker_SG	Irlbach LKR	Germany	48.841	12.75	665658	M	..	J1c
I5834	RISE927 (CGG_2_017850, Grave 17)	1240K	OlaldeNature2018	2500-2000 BCE	Germany_BellBeaker	Germany_BellBeaker_SG	Irlbach LKR	Germany	48.841	12.75	604322	F	n/a (female)	W5
I5655	RISE919 (CGG_2_017842, Grave 6)	1240K	OlaldeNature2018	2500-2000 BCE	Germany_BellBeaker	Germany_BellBeaker_SG	Irlbach LKR	Germany	48.841	12.75	25607	F	n/a (female)	H5a1
I5658	RISE922 (CGG_2_017845, Grave 9)	1240K	OlaldeNature2018	2500-2000 BCE	Germany_BellBeaker	Germany_BellBeaker_SG	Irlbach LKR	Germany	48.841	12.75	283954	F	n/a (female)	T2b+152
I5659	RISE923 (CGG_2_017846, Grave 10)	1240K	OlaldeNature2018	2500-2000 BCE	Germany_BellBeaker	Germany_BellBeaker_SG	Irlbach LKR	Germany	48.841	12.75	112390	M	..	K1a4b
I5661	RISE926 (CGG_2_017849, Grave 16)	1240K	OlaldeNature2018	2500-2000 BCE	Germany_BellBeaker	Germany_BellBeaker_SG	Irlbach LKR	Germany	48.841	12.75	87772	M	..	K1b1b1
I5663	RISE929 (CGG_2_017852, Grave 19)	1240K	OlaldeNature2018	2500-2000 BCE	Germany_BellBeaker	Germany_BellBeaker_SG	Irlbach LKR	Germany	48.841	12.75	22706	M	..	U5a2+16294
I6482	F0184 (Gr. A)	1240K	OlaldeNature2018	2800-1800 BCE	Germany_BellBeaker	Germany_BellBeaker_SG	Weichering	Germany	48.7059	11.3254	16607	F	n/a (female)	U4d2
I6590	RISE915 (CGG_2_017838, Grave 2)	1240K	OlaldeNature2018	2500-2000 BCE	Germany_BellBeaker	Germany_BellBeaker_SG	Irlbach LKR	Germany	48.841	12.75	822740	F	n/a (female)	X2c1
I6591	RISE914 (CGG_2_017837, Grave 1)	1240K	OlaldeNature2018	2500-2000 BCE	Germany_BellBeaker	Germany_BellBeaker_SG	Irlbach LKR	Germany	48.841	12.75	814270	F	n/a (female)	U5b2c
I6624	RISE932 (CGG_2_017855, Grave 22)	1240K	OlaldeNature2018	2500-2000 BCE	Germany_BellBeaker	Germany_BellBeaker_SG	Irlbach LKR	Germany	48.841	12.75	623566	F	n/a (female)	T1a1
UNTA58_68Sk1	UNTA58_68Sk1	1240K	MittnikScience2019	2500-2100 BCE	Germany_Lech_BellBeaker	Germany_BellBeaker_SG	Haunstetten - Unterer Talweg 58-62	Germany	48.3197	10.8915	533791	M	G2a2a1	J1c
UNTA85_1343	UNTA85_1343	1240K	MittnikScience2019	2401-2146 calBCE (3819¬±24 BP, MAMS-18949)	Germany_Lech_BellBeaker	Germany_BellBeaker_SG	Haunstetten - Unterer Talweg 85 I (northern group)	Germany	48.3197	10.8915	791720	M	R1b1a2a1a2	J1c2
BNL002	Brand_s nad Labem_63-2	1240K	PapacScienceAdvances2021	2140-1950 BCE	Czech_EBA_Unetice	Bohemia_EBA	Bohemia, Brandýs nad Labem	Czech Republic	50.1742	14.6465	650848	M	I2a2	U5a1c1
BNL003	Brand_s nad Labem_63-3	1240K	PapacScienceAdvances2021	2136-1951 calBCE (3661¬±24 BP, MAMS-30776)	Czech_EBA_Unetice	Bohemia_EBA	Bohemia, Brandýs nad Labem	Czech Republic	50.1742	14.6465	709167	M	I2a2	U5b2a2a
BNL004	Brand_s nad Labem_63-4	1240K	PapacScienceAdvances2021	2140-1950 BCE	Czech_EBA_Unetice	Bohemia_EBA	Bohemia, Brandýs nad Labem	Czech Republic	50.1742	14.6465	729345	M	R1a - Z645	T2b
BNL005	Brand_s nad Labem_76-1	1240K	PapacScienceAdvances2021	2271-2037 calBCE (3738¬±23 BP, MAMS-30777)	Czech_EBA_Unetice	Bohemia_EBA	Bohemia, Brandýs nad Labem	Czech Republic	50.1742	14.6465	748468	F	n/a (female)	J1c
BNL006	Brand_s nad Labem_76-2	1240K	PapacScienceAdvances2021	2200-2040 BCE	Czech_EBA_Unetice	Bohemia_EBA	Bohemia, Brandýs nad Labem	Czech Republic	50.1742	14.6465	579447	M	I2a2	K1c1
BNL008	Brand_s nad Labem_690-1	1240K	PapacScienceAdvances2021	2112-1892 calBCE (3615¬±26 BP, MAMS-30778)	Czech_EBA_Unetice	Bohemia_EBA	Bohemia, Brandýs nad Labem	Czech Republic	50.1742	14.6465	735867	F	n/a (female)	J1c
BNL010	Brand_s nad Labem_798	1240K	PapacScienceAdvances2021	1898-1744 calBCE (3505¬±25 BP, MAMS-30780)	Czech_EBA_Unetice	Bohemia_EBA	Bohemia, Brandýs nad Labem	Czech Republic	50.1742	14.6465	232986	F	n/a (female)	K1b1a1
CHL001	Chleby_2040-1	1240K	PapacScienceAdvances2021	2020-1890 BCE	Czech_EBA_Unetice	Bohemia_EBA	Bohemia, Chleby	Czech Republic	50.215	15.1191	719676	F	n/a (female)	U2e2a1
CHL002	Chleby_2039	1240K	PapacScienceAdvances2021	2200-1900 BCE	Czech_EBA_Unetice	Bohemia_EBA	Bohemia, Chleby	Czech Republic	50.215	15.1191	414737	M	I2a2	H11a7
CHL003	Chleby_2038	1240K	PapacScienceAdvances2021	2121-1895 calBCE (3623¬±28 BP, MAMS-40617)	Czech_EBA_Unetice	Bohemia_EBA	Bohemia, Chleby	Czech Republic	50.215	15.1191	599834	M	R1a - Z645	U5a1g2
CHL005	Chleby_2076	1240K	PapacScienceAdvances2021	2200-1900 BCE	Czech_EBA_Unetice	Bohemia_EBA	Bohemia, Chleby	Czech Republic	50.215	15.1191	191005	M	R1b - P312	U5a2d1a
CHL006	Chleby_2078	1240K	PapacScienceAdvances2021	2030-1882 calBCE (3591¬±28 BP, MAMS-40618)	Czech_EBA_Unetice	Bohemia_EBA	Bohemia, Chleby	Czech Republic	50.215	15.1191	414273	F	n/a (female)	U5a1b
CHL007	Chleby_2041	1240K	PapacScienceAdvances2021	2200-1900 BCE	Czech_EBA_Unetice	Bohemia_EBA	Bohemia, Chleby	Czech Republic	50.215	15.1191	189627	F	n/a (female)	U5a1a1
CHL008	Chleby_2035	1240K	PapacScienceAdvances2021	2120-1900 BCE	Czech_EBA_Unetice	Bohemia_EBA	Bohemia, Chleby	Czech Republic	50.215	15.1191	374813	M	R1a - Z645	K1b2a
KNE001	Kněževes_2351	1240K	PapacScienceAdvances2021	2194-1954 calBCE (3679¬±34 BP, Bln-5436)	Czech_EBA_Unetice	Bohemia_EBA	Bohemia, Kněževes	Czech Republic	50.1193	14.2671	564851	F	n/a (female)	T2b23
KNE002	Kněževes_2351-1	1240K	PapacScienceAdvances2021	2198-2027 calBCE (3705¬±24 BP, MAMS-30771)	Czech_EBA_Unetice	Bohemia_EBA	Bohemia, Kněževes	Czech Republic	50.1193	14.2671	570459	F	n/a (female)	T2a1b1a1
KNE003	Kněževes_2229	1240K	PapacScienceAdvances2021	2131-1946 calBCE (3648¬±19 BP, MAMS-30772)	Czech_EBA_Unetice	Bohemia_EBA	Bohemia, Kněževes	Czech Republic	50.1193	14.2671	779195	F	n/a (female)	J1c
KNE006	Kněževes_2234-3	1240K	PapacScienceAdvances2021	2200-2030 BCE	Czech_EBA_Unetice	Bohemia_EBA	Bohemia, Kněževes	Czech Republic	50.1193	14.2671	155120	F	n/a (female)	K2a11
KNE007	Kněževes_2767	1240K	PapacScienceAdvances2021	2133-1947 calBCE (3651¬±20 BP, MAMS-30774)	Czech_EBA_Unetice	Bohemia_EBA	Bohemia, Kněževes	Czech Republic	50.1193	14.2671	506679	F	n/a (female)	T1a1
KO1006	Kolín I_3037-I	1240K	PapacScienceAdvances2021	2020-1780 calBCE (3570¬±25 BP, UGAMS-9623)	Czech_EBA_Unetice	Bohemia_EBA	Bohemia, Kolín I	Czech Republic	50.0333	15.1681	732202	F	n/a (female)	H17
KO1007	Kolín I_3037-II	1240K	PapacScienceAdvances2021	1881-1691 calBCE (3460¬±25 BP, MAMS-30785)	Czech_EBA_Unetice	Bohemia_EBA	Bohemia, Kolín I	Czech Republic	50.0333	15.1681	605231	M	R1a - Z645	R1b1
KO1008	Kolín I_3037-III	1240K	PapacScienceAdvances2021	2020-1690 BCE	Czech_EBA_Unetice	Bohemia_EBA	Bohemia, Kolín I	Czech Republic	50.0333	15.1681	458056	M	R1b - P312	U2e2a1c
KO1009	Kolín I_3540	1240K	PapacScienceAdvances2021	2026-1883 calBCE (3589¬±24 BP, MAMS-30786)	Czech_EBA_Unetice	Bohemia_EBA	Bohemia, Kolín I	Czech Republic	50.0333	15.1681	622477	F	n/a (female)	U5a1a1
KO1010	Kolín I_3690	1240K	PapacScienceAdvances2021	2027-1890 calBCE (3599¬±24 BP, MAMS-30787)	Czech_EBA_Unetice	Bohemia_EBA	Bohemia, Kolín I	Czech Republic	50.0333	15.1681	458154	F	n/a (female)	H1b
KO1011	Kolín I_4316	1240K	PapacScienceAdvances2021	2136-1950 calBCE (3660¬±25 BP, UGAMS-9622)	Czech_EBA_Unetice	Bohemia_EBA	Bohemia, Kolín I	Czech Republic	50.0333	15.1681	455607	F	n/a (female)	W1c
KO1013	Kolín I_4332-I	1240K	PapacScienceAdvances2021	2029-1893 calBCE (3605¬±24 BP, MAMS-30789)	Czech_EBA_Unetice	Bohemia_EBA	Bohemia, Kolín I	Czech Republic	50.0333	15.1681	596740	F	n/a (female)	H3d
KO1014	Kolín I_4332-II	1240K	PapacScienceAdvances2021	2030-1900 BCE	Czech_EBA_Unetice	Bohemia_EBA	Bohemia, Kolín I	Czech Republic	50.0333	15.1681	511751	M	R1a - Z645	HV
KO1015	Kolín I_4347	1240K	PapacScienceAdvances2021	1918-1746 calBCE (3509¬±24 BP, MAMS-30790)	Czech_EBA_Unetice	Bohemia_EBA	Bohemia, Kolín I	Czech Republic	50.0333	15.1681	496296	F	n/a (female)	U5a1i1
KO7001	Kolín VII_1409	1240K	PapacScienceAdvances2021	2135-1947 calBCE (3655¬±24 BP, MAMS-30792)	Czech_EBA_Unetice	Bohemia_EBA	Bohemia, Kolín VII	Czech Republic	50.0089	15.2217	557081	M	R1a - Z645	I4a
KO7002	Kolín VII_1412	1240K	PapacScienceAdvances2021	2200-1900 BCE	Czech_EBA_Unetice	Bohemia_EBA	Bohemia, Kolín VII	Czech Republic	50.0089	15.2217	470611	F	n/a (female)	H24
KO7003	Kolín VII_1418	1240K	PapacScienceAdvances2021	2284-2046 calBCE (3761¬±24 BP, MAMS-30793)	Czech_EBA_Unetice	Bohemia_EBA	Bohemia, Kolín VII	Czech Republic	50.0089	15.2217	93826	M	R1a*	U5a1b1
PDA002	Praha-Ďáblice_22D-1	1240K	PapacScienceAdvances2021	2199-2035 calBCE (3720¬±21 BP, MAMS-30756)	Czech_EBA_Unetice	Bohemia_EBA	Bohemia, Praha-Ďáblice	Czech Republic	50.1519	14.4938	709904	M	I2a2	U5a1b1
PMI001	Praha-Mi_kovice_13	1240K	PapacScienceAdvances2021	2276-2038 calBCE (3745¬±22 BP, MAMS-19126)	Czech_EBA_Unetice	Bohemia_EBA	Bohemia, Praha-Miškovice	Czech Republic	50.1565	14.5387	690885	F	n/a (female)	H6a2
PMI002	Praha-Mi_kovice_4	1240K	PapacScienceAdvances2021	2294-2140 calBCE (3791¬±24 BP, MAMS-19125)	Czech_EBA_Unetice_o	Bohemia_EBA	Bohemia, Praha-Miškovice	Czech Republic	50.1565	14.5387	69318	F	n/a (female)	H1m
PMI003	Praha-Mi_kovice_29	1240K	PapacScienceAdvances2021	2192-1947 calBCE (3670¬±35 BP, UtC-13189)	Czech_EBA_Unetice	Bohemia_EBA	Bohemia, Praha-Miškovice	Czech Republic	50.1565	14.5387	395368	F	n/a (female)	N1a1a1a2
PMI004	Praha-Mi_kovice_39	1240K	PapacScienceAdvances2021	2141-1956 calBCE (3675¬±30 BP, KIA-35083)	Czech_EBA_Unetice	Bohemia_EBA	Bohemia, Praha-Miškovice	Czech Republic	50.1565	14.5387	459188	M	I2a2	H2a2b
PMI006	Praha-Mi_kovice_40	1240K	PapacScienceAdvances2021	2284-2037 calBCE (3750¬±30 BP, KIA-35072)	Czech_EBA_Unetice	Bohemia_EBA	Bohemia, Praha-Miškovice	Czech Republic	50.1565	14.5387	361418	M	I2a1	U5a1g1
PMI009	Praha-Mi_kovice_31	1240K	PapacScienceAdvances2021	2021-1773 calBCE (3560¬±35 BP, UtC-13190)	Czech_EBA_Unetice	Bohemia_EBA	Bohemia, Praha-Miškovice	Czech Republic	50.1565	14.5387	141750	M	R1b*	T2b
PMI010	Praha-Mi_kovice_42	1240K	PapacScienceAdvances2021	2033-1831 calBCE (3595¬±30 BP, KIA-35084)	Czech_EBA_Unetice	Bohemia_EBA	Bohemia, Praha-Miškovice	Czech Republic	50.1565	14.5387	447105	F	n/a (female)	H13a1a
PMI012	Praha-Mi_kovice_27	1240K	PapacScienceAdvances2021	1877-1564 calBCE (3410¬±40 BP, UtC-13188)	Czech_EBA_Unetice	Bohemia_EBA	Bohemia, Praha-Miškovice	Czech Republic	50.1565	14.5387	312905	F	n/a (female)	J2b1a
ROU001	Roudnice nad Labem_1-1	1240K	PapacScienceAdvances2021	2200-1900 BCE	Czech_EBA_Unetice	Bohemia_EBA	Bohemia, Roudnice nad Labem	Czech Republic	50.4168	14.2455	616857	F	n/a (female)	U5a1g2
ROU003	Roudnice nad Labem_1-3	1240K	PapacScienceAdvances2021	2130-1960 BCE	Czech_EBA_Unetice	Bohemia_EBA	Bohemia, Roudnice nad Labem	Czech Republic	50.4168	14.2455	504434	F	n/a (female)	U5b1c2
ROU004	Roudnice nad Labem_1-4	1240K	PapacScienceAdvances2021	2130-1960 BCE	Czech_EBA_Unetice	Bohemia_EBA	Bohemia, Roudnice nad Labem	Czech Republic	50.4168	14.2455	581616	F	n/a (female)	U5b1c2
ROU006	Roudnice nad Labem_1-6	1240K	PapacScienceAdvances2021	2200-1900 BCE	Czech_EBA_Unetice	Bohemia_EBA	Bohemia, Roudnice nad Labem	Czech Republic	50.4168	14.2455	643760	F	n/a (female)	H24
ROU007	Roudnice nad Labem_1-7	1240K	PapacScienceAdvances2021	2200-1900 BCE	Czech_EBA_Unetice	Bohemia_EBA	Bohemia, Roudnice nad Labem	Czech Republic	50.4168	14.2455	633925	M	I2a2	I4a
VLI039	Vlin_ves_H371	1240K	PapacScienceAdvances2021	2200-1900 BCE	Czech_EBA_Unetice	Bohemia_EBA	Bohemia, Vliněves	Czech Republic	50.3659	14.4466	656201	F	n/a (female)	T2b
VLI042	Vlin_ves_H443	1240K	PapacScienceAdvances2021	1940-1696 calBCE (3504¬±41 BP, UBA-27398)	Czech_EBA_Unetice	Bohemia_EBA	Bohemia, Vliněves	Czech Republic	50.3659	14.4466	220238	M	I2a2	U5a1g2
VLI045	Vlin_ves_H395	1240K	PapacScienceAdvances2021	2194-1778 calBCE (3623¬±58 BP, UBA-27395)	Czech_EBA_Unetice	Bohemia_EBA	Bohemia, Vliněves	Czech Republic	50.3659	14.4466	645823	F	n/a (female)	J1c1b1a
VLI046	Vlin_ves_H75	1240K	PapacScienceAdvances2021	1958-1748 calBCE (3536¬±34 BP, UBA-23635)	Czech_EBA_Unetice	Bohemia_EBA	Bohemia, Vliněves	Czech Republic	50.3659	14.4466	119780	F	n/a (female)	H3
VLI047	Vlin_ves_H40	1240K	PapacScienceAdvances2021	2000-1700 BCE	Czech_EBA_Unetice	Bohemia_EBA	Bohemia, Vliněves	Czech Republic	50.3659	14.4466	499538	F	n/a (female)	T2c1d1a
VLI050	Vlin_ves_2427	1240K	PapacScienceAdvances2021	1950-1745 calBCE (3526¬±36 BP, UBA-23638)	Czech_EBA_Unetice	Bohemia_EBA	Bohemia, Vliněves	Czech Republic	50.3659	14.4466	700496	F	n/a (female)	H7a1
VLI058	Vlin_ves_H520	1240K	PapacScienceAdvances2021	2203-2032 calBCE (3725¬±28 BP, UBA-23642)	Czech_EBA_Unetice	Bohemia_EBA	Bohemia, Vliněves	Czech Republic	50.3659	14.4466	462167	F	n/a (female)	W1i
VLI060	Vlin_ves_H437-1	1240K	PapacScienceAdvances2021	2140-1820 BCE	Czech_EBA_Unetice	Bohemia_EBA	Bohemia, Vliněves	Czech Republic	50.3659	14.4466	434351	F	n/a (female)	T1a1
VLI061	Vlin_ves_H517	1240K	PapacScienceAdvances2021	2200-1900 BCE	Czech_EBA_Unetice	Bohemia_EBA	Bohemia, Vliněves	Czech Republic	50.3659	14.4466	694458	F	n/a (female)	V
VLI065	Vlin_ves_H437-2	1240K	PapacScienceAdvances2021	2140-1780 calBCE (3618¬±52 BP, UBA-27396)	Czech_EBA_Unetice	Bohemia_EBA	Bohemia, Vliněves	Czech Republic	50.3659	14.4466	389427	F	n/a (female)	H2b
BNL009	Brand_s nad Labem_690-2	1240K	PapacScienceAdvances2021	2135-1941 calBCE (3649¬±24 BP, MAMS-30779)	Czech_EBA_Unetice	Bohemia_EBA	Bohemia, Brandýs nad Labem	Czech Republic	50.1742	14.6465	217159	M	R1b - P312	U5a1b
I4130	RISE586 (F0597, gr. 6)	1240K	OlaldeNature2018 (known there as I5044)	2800-1800 BCE	Czech_EBA_Unetice	Czech_EBA_Unetice	Moravská Nová Ves	Czech Republic	48.8019	17.0233	221728	F	n/a (female)	K1b1a
I5037	RISE579, F0579, gr. 27 (gr. 224)	1240K	OlaldeNature2018	2300-2000 BCE	Czech_EBA_Protounetice	Czech_EBA_Protounetice	Moravská Nová Ves	Czech Republic	48.8019	17.0233	19190	M	..	K1a+150
I5042	RISE584, F0591, gr. 8	1240K	OlaldeNature2018	2300-2000 BCE	Czech_EBA_Protounetice	Czech_EBA_Protounetice	Moravská Nová Ves	Czech Republic	48.8019	17.0233	69126	M	..	I4a
AITI_119	AITI_119	1240K	MittnikScience2019	1883-1695 calBCE (3470¬±27 BP, MAMS-21594)	Germany_Lech_EBA	Germany_Lech_EBA	Kleinaitingen - Gewerbegebiet Nord	Germany	48.2228	10.845	524193	M	R1b1a2a1a	U4a1a
AITI_120	AITI_120	1240K.and.Shotgun	MittnikScience2019	1870-1623 calBCE (3417¬±27 BP, MAMS-21595)	Germany_Lech_EBA	Germany_Lech_EBA	Kleinaitingen - Gewerbegebiet Nord	Germany	48.2228	10.845	511294	M	R1b1a2a1a2	U4a1a
AITI_2	AITI_2	1240K	MittnikScience2019	1885-1696 calBCE (3477¬±28 BP, MAMS-21562)	Germany_Lech_EBA	Germany_Lech_EBA	Kleinaitingen - Gewerbegebiet Nord	Germany	48.2228	10.845	741791	M	R1b1a2a1a2	H6a
AITI_40_noUDG	AITI_40	1240K.and.Shotgun	MittnikScience2019	1883-1693 calBCE (3469¬±28 BP, MAMS-21570)	Germany_Lech_EBA	Germany_Lech_EBA	Kleinaitingen - Gewerbegebiet Nord	Germany	48.2228	10.845	202260	M	R1b1a2	T2a1b1a1b
AITI_43	AITI_43	1240K	MittnikScience2019	1888-1700 calBCE (3486¬±27 BP, MAMS-21571)	Germany_Lech_EBA	Germany_Lech_EBA	Kleinaitingen - Gewerbegebiet Nord	Germany	48.2228	10.845	848648	M	R1b1a2a1a2	X2b+226
AITI_50_noUDG	AITI_50	1240K.and.Shotgun	MittnikScience2019	1926-1742 calBCE (3505¬±33 BP, MAMS-21572)	Germany_Lech_EBA	Germany_Lech_EBA	Kleinaitingen - Gewerbegebiet Nord	Germany	48.2228	10.845	323022	M	R1b1a2a1a	J1c3
AITI_70	AITI_70	1240K.and.Shotgun	MittnikScience2019	2116-1781 calBCE (3594¬±37 BP, MAMS-21582)	Germany_Lech_EBA	Germany_Lech_EBA	Kleinaitingen - Gewerbegebiet Nord	Germany	48.2228	10.845	375430	M	R1b1a2a1a2	J1c2c2
AITI_72	AITI_72	1240K.and.Shotgun	MittnikScience2019	1931-1742 calBCE (3508¬±34 BP, MAMS-21583)	Germany_Lech_EBA	Germany_Lech_EBA	Kleinaitingen - Gewerbegebiet Nord	Germany	48.2228	10.845	707602	M	R1b1a2a1a2	J1c2c2
AITI_78	AITI_78	1240K.and.Shotgun	MittnikScience2019	1891-1690 calBCE (3474¬±34 BP, MAMS-21586)	Germany_Lech_EBA	Germany_Lech_EBA	Kleinaitingen - Gewerbegebiet Nord	Germany	48.2228	10.845	666265	M	R1b1a2a1a2	H3
AITI_87_d	AITI_87	1240K.and.Shotgun	MittnikScience2019	1875-1630 calBCE (3433¬±28 BP, MAMS-21588)	Germany_Lech_EBA_mother.AITI_119.mother.AITI_120.mother.AITI_86_lc	Germany_Lech_EBA	Kleinaitingen - Gewerbegebiet Nord	Germany	48.2228	10.845	3352	F	n/a (female)	U4a1a
AITI_98	AITI_98	1240K.and.Shotgun	MittnikScience2019	1742-1544 calBCE (3370¬±27 BP, MAMS-21592)	Germany_Lech_EBA	Germany_Lech_EBA	Kleinaitingen - Gewerbegebiet Nord	Germany	48.2228	10.845	331500	M	R1b1a2a1a2	H49
OBKR_80	OBKR_80	1240K	MittnikScience2019	2136-1955 calBCE (3664¬±24 BP, MAMS-18901)	Germany_Lech_EBA	Germany_Lech_EBA	Königsbrunn - Obere Kreuzstraße (Baugebiet 110)	Germany	48.2666	10.8786	724139	M	R1b1a2a1a2	K1a3
OBKR_9A_d	OBKR_9A	1240K	MittnikScience2019	2026-1888 calBCE (3596¬±22 BP, MAMS-18891)	Germany_Lech_EBA_lc	Germany_Lech_EBA	Königsbrunn - Obere Kreuzstraße (Baugebiet 110)	Germany	48.2666	10.8786	10328	F	n/a (female)	K1a2a
POST_28	POST_28	1240K	MittnikScience2019	2027-1898 calBCE (3608¬±20 BP, MAMS-18960)	Germany_Lech_EBA	Germany_Lech_EBA	Haunstetten - Postillionstraße	Germany	48.2957	10.891	445091	M	R1b1a2a1a2	K2a5
POST_44	POST_44	1240K	MittnikScience2019	2189-1976 calBCE (3681¬±23 BP, MAMS-18964)	Germany_Lech_EBA_contam	Germany_Lech_EBA	Haunstetten - Postillionstraße	Germany	48.2957	10.891	844173	M	R1b1a2a1a2	K1a3a
POST_50	POST_50	1240K	MittnikScience2019	2199-2027 calBCE (3707¬±24 BP, MAMS-18966)	Germany_Lech_EBA_contam	Germany_Lech_EBA	Haunstetten - Postillionstraße	Germany	48.2957	10.891	760128	M	R1b1a2a1a2	T1a1
POST_6	POST_6	1240K	MittnikScience2019	2015-1830 calBCE (3574¬±19 BP, MAMS-18955)	Germany_Lech_EBA	Germany_Lech_EBA	Haunstetten - Postillionstraße	Germany	48.2957	10.891	934519	M	R1b1a2a1a2	U5a1a1+16362
UNTA58_153	UNTA58_153	1240K	MittnikScience2019	2008-1775 calBCE (3553¬±24 BP, MAMS-18943)	Germany_Lech_EBA	Germany_Lech_EBA	Haunstetten - Unterer Talweg 58-62	Germany	48.3161	10.8915	157455	M	R1b1a2a	R1a1a
UNTA85_1412	UNTA85_1412	1240K	MittnikScience2019	2028-1891 calBCE (3602¬±25 BP, MAMS-18951)	Germany_Lech_EBA	Germany_Lech_EBA	Haunstetten - Unterer Talweg 85	Germany	48.3197	10.8915	286473	M	R1b1a2	H
WEHR_1415child	WEHR_1415child	1240K	MittnikScience2019	2022-1891 calBCE (3596¬±19 BP, MAMS-18928)	Germany_Lech_EBA_contam	Germany_Lech_EBA	Wehringen - Hochfeld	Germany	48.2528	10.8088	485821	M	R1b1a2a1a	H13a2b2a
I0047	HAL16a	1240K	MathiesonNature2015	2116-1888 calBCE (3612¬±30 BP, MAMS-21481)	Germany_EBA_Unetice	Germany_EBA_Unetice_published	Halberstadt-Sonntagsfeld	Germany	51.8958	11.0467	777944	F	n/a (female)	V9
I0115	ESP3	1240K	MathiesonNature2015 (1240k of same same sample with 390k in HaakLazaridis2015)	1959-1751 calBCE (3540¬±31 BP, MAMS-21494)	Germany_EBA_Unetice	Germany_EBA_Unetice	Esperstedt	Germany	51.42	11.68	365198	F	n/a (female)	U5a1i
I0117	ESP29	1240K	MathiesonNature2015 (1240k of same same sample with 390k in HaakLazaridis2015)	2276-2037 calBCE (3743¬±25 BP, MAMS-21496)	Germany_EBA_Unetice	Germany_EBA_Unetice	Esperstedt	Germany	51.42	11.68	842419	F	n/a (female)	I3a
I0803	EUL41	1240K	MathiesonNature2015 (1240k of same same sample with 390k in HaakLazaridis2015)	2135-1941 calBCE (3650¬±26 BP, MAMS-22822)	Germany_EBA_Unetice	Germany_EBA_Unetice	Eulau	Germany	51.1677	11.8475	211861	F	n/a (female)	H4a1a1a
I0804	EUL57	1240K	MathiesonNature2015 (1240k of same same sample with 390k in HaakLazaridis2015)	2139-1959 calBCE (3671¬±26 BP, MAMS-22821)	Germany_EBA_Unetice	Germany_EBA_Unetice	Eulau	Germany	51.1677	11.8475	59911	M	I2	H3
I0164	QUEVIII6	1240K	MathiesonNature2015 (1240k of same same sample with 390k in HaakLazaridis2015)	2027-1890 calBCE (3599¬±25 BP, MAMS-21497)	Germany_EBA_Unetice	Germany_EBA_Unetice	Quedlinburg Site VIII	Germany	51.793	11.143	838661	F	n/a (female)	U5b2a1b
I0116	ESP4	1240K	MathiesonNature2015 (1240k of same same sample with 390k in HaakLazaridis2015)	2137-1936 calBCE (3650¬±32 BP, MAMS-21495)	Germany_EBA_Unetice	Germany_EBA_Unetice	Esperstedt	Germany	51.42	11.68	662220	M	..	W3a1
I7278	BRAN_71 (Grave 71, 31677)	1240K	OlaldeNature2018	2462-2298 calBCE (3890¬±20 BP, PSUAMS-4349)	Czech_BellBeaker	Czech_BellBeaker	Brandýsek	Czech Republic	50.19	14.158	779231	M	..	U4a
I7282	RDVS_116/78	1240K	OlaldeNature2018	2500-2000 BCE	Czech_BellBeaker	Czech_BellBeaker	Radosevice	Czech Republic	50.4103	14.0746	768721	M	..	K1a3a3
I7212	RDVS_70/80	1240K	OlaldeNature2018	2454-2201 calBCE (3840¬±25 BP, PSUAMS-4346)	Czech_BellBeaker	Czech_BellBeaker	Radosevice	Czech Republic	50.4103	14.0746	731040	M	..	K1b1a1+199
I7214	RDVS74/81	1240K	OlaldeNature2018	2500-2000 BCE	Czech_BellBeaker	Czech_BellBeaker	Radosevice	Czech Republic	50.4103	14.0746	751275	F	n/a (female)	U8b1b1
I7205	RDVS_02/80	1240K	OlaldeNature2018	2500-2000 BCE	Czech_BellBeaker	Czech_BellBeaker	Radosevice	Czech Republic	50.4103	14.0746	755071	M	..	H10+(16093)
I7211	RDVS_69/80	1240K	OlaldeNature2018	2296-2143 calBCE (3800¬±20 BP, PSUAMS-4345)	Czech_BellBeaker	Czech_BellBeaker	Radosevice	Czech Republic	50.4103	14.0746	752562	F	n/a (female)	U5b3
I7213	RDVS_71/80	1240K	OlaldeNature2018	2440-2201 calBCE (3835¬±20 BP, PSUAMS-4347)	Czech_BellBeaker	Czech_BellBeaker	Radosevice	Czech Republic	50.4103	14.0746	738476	F	n/a (female)	HV+16311
I7249	BRAN_3 (Grave 3, 31479)	1240K	OlaldeNature2018	2138-1973 calBCE (3670¬±20 BP, PSUAMS-4499)	Czech_BellBeaker	Czech_BellBeaker	Brandýsek	Czech Republic	50.19	14.158	762410	M	..	I2
I7250	BRAN_4 (Grave 4, 31480)	1240K	OlaldeNature2018	2500-2000 BCE	Czech_BellBeaker	Czech_BellBeaker	Brandýsek	Czech Republic	50.19	14.158	156166	F	n/a (female)	R1a1a
I7251	BRAN_8 (Grave 8, 31615)	1240K	OlaldeNature2018	2500-2000 BCE	Czech_BellBeaker	Czech_BellBeaker	Brandýsek	Czech Republic	50.19	14.158	740533	M	..	U2e1h
I7269	BRAN_12 (Grave 12, 31619)	1240K	OlaldeNature2018	2500-2000 BCE	Czech_BellBeaker	Czech_BellBeaker	Brandýsek	Czech Republic	50.19	14.158	689004	M	..	T2e
I7270	BRAN_19A (Grave 19A, 31626)	1240K	OlaldeNature2018	2500-2000 BCE	Czech_BellBeaker	Czech_BellBeaker	Brandýsek	Czech Republic	50.19	14.158	40815	F	n/a (female)	K1a2c
I7275	BRAN_26 (Grave 26, 31633)	1240K	OlaldeNature2018	2500-2000 BCE	Czech_BellBeaker	Czech_BellBeaker	Brandýsek	Czech Republic	50.19	14.158	693044	M	..	U5b2c
I7276	BRAN_34 (Grave 34, 31641)	1240K	OlaldeNature2018	2500-2000 BCE	Czech_BellBeaker	Czech_BellBeaker	Brandýsek	Czech Republic	50.19	14.158	748900	M	..	H5b
I7281	PRH5_2 (Grave 2)	1240K	OlaldeNature2018	2340-2146 calBCE (3810¬±20 BP, PSUAMS-4350)	Czech_BellBeaker	Czech_BellBeaker	Prague 5 - Malá Ohrada	Czech Republic	50.045	14.3393	743881	F	n/a (female)	H5a1g
I7286	RDVS_53/80-1	1240K	OlaldeNature2018	2403-2199 calBCE (3830¬±20 BP, PSUAMS-4352)	Czech_BellBeaker	Czech_BellBeaker	Radosevice	Czech Republic	50.4103	14.0746	782788	M	..	I4a
I7287	RDVS_59/80-I	1240K	OlaldeNature2018	2500-2000 BCE	Czech_BellBeaker	Czech_BellBeaker	Radosevice	Czech Republic	50.4103	14.0746	625311	M	..	K1a4a1
I7288	RDVS_59/80-I1	1240K	OlaldeNature2018	2500-2000 BCE	Czech_BellBeaker	Czech_BellBeaker	Radosevice	Czech Republic	50.4103	14.0746	89398	M	..	H1m
I7290	RDVS_73/81	1240K	OlaldeNature2018	2500-2000 BCE	Czech_BellBeaker	Czech_BellBeaker	Radosevice	Czech Republic	50.4103	14.0746	795770	F	n/a (female)	V3
I4136	RISE567 (F0523, A0766, gr. 8)	1240K	OlaldeNature2018 (known there as I5025)	2800-1800 BCE	Czech_BellBeaker	Czech_BellBeaker	Knezeves	Czech Republic	50.118	14.258	244414	F	n/a (female)	U5b2c
I4145	RISE566 (F0521, A01168)	1240K	OlaldeNature2018 (known there as I5024	2282-2032 calBCE (3740¬±35 BP, Poz-84460)	Czech_BellBeaker	Czech_BellBeaker	Knezeves	Czech Republic	50.118	14.258	90611	M	..	H3
I4945	feature 547	1240K	OlaldeNature2018	2293-2143 calBCE (3795¬±20 BP, PSUAMS-2854)	Czech_BellBeaker	Czech_BellBeaker	Prague 8, Kobylisy, Ke Stírce Street	Czech Republic	50.1217	14.457	519995	F	n/a (female)	H4a1c
I4946	Grave 1	1240K	OlaldeNature2018	2336-2144 calBCE (3805¬±20 BP, PSUAMS-2801)	Czech_BellBeaker	Czech_BellBeaker	Prague 5, Jinonice, Butovická Street	Czech Republic	50.0504	14.3667	367075	F	n/a (female)	I4a
I4885	feature 528 / Grave 3	1240K	OlaldeNature2018	2291-2142 calBCE (3790¬±20 BP, PSUAMS-2843)	Czech_BellBeaker	Czech_BellBeaker	Prague 8, Kobylisy, Ke Stírce Street	Czech Republic	50.1217	14.457	798973	M	..	U5a1i
I4886	feature 541	1240K	OlaldeNature2018	2270-2039 calBCE (3740¬±20 BP, PSUAMS-2844)	Czech_BellBeaker	Czech_BellBeaker	Prague 8, Kobylisy, Ke Stírce Street	Czech Republic	50.1217	14.457	828693	M	..	H6a
I4888	feature 543	1240K	OlaldeNature2018	2195-2027 calBCE (3700¬±20 BP, PSUAMS-2846)	Czech_BellBeaker	Czech_BellBeaker	Prague 8, Kobylisy, Ke Stírce Street	Czech Republic	50.1217	14.457	816045	M	..	K1a2c
I4889	feature 544 / Grave 9	1240K	OlaldeNature2018	2284-2056 calBCE (3765¬±20 BP, PSUAMS-2847)	Czech_BellBeaker	Czech_BellBeaker	Prague 8, Kobylisy, Ke Stírce Street	Czech Republic	50.1217	14.457	830315	M	R1b1a1b1a1a2b1	U4a
I4890	feature 545	1240K	OlaldeNature2018	2800-1800 BCE	Czech_BellBeaker	Czech_BellBeaker	Prague 8, Kobylisy, Ke Stírce Street	Czech Republic	50.1217	14.457	36803	M	..	H32
I4891	feature 546	1240K	OlaldeNature2018	2284-2056 calBCE (3765¬±20 BP, PSUAMS-2848)	Czech_BellBeaker	Czech_BellBeaker	Prague 8, Kobylisy, Ke Stírce Street	Czech Republic	50.1217	14.457	824302	M	..	J2a1a2
I4895	Grave 3	1240K	OlaldeNature2018	2276-2042 calBCE (3750¬±20 BP, PSUAMS-2852)	Czech_BellBeaker	Czech_BellBeaker	Prague 5, Jinonice, Butovická Street	Czech Republic	50.0504	14.3667	797715	M	..	H1+16189
I4896	Grave 5	1240K	OlaldeNature2018	2289-2141 calBCE (3785¬±20 BP, PSUAMS-2853)	Czech_BellBeaker	Czech_BellBeaker	Prague 5, Jinonice, Butovická Street	Czech Republic	50.0504	14.3667	805529	F	n/a (female)	U5a2+16294
I5514	Grave 6	1240K	OlaldeNature2018	2287-2140 calBCE (3780¬±20 BP, PSUAMS-2864)	Czech_BellBeaker	Czech_BellBeaker	Prague 5, Jinonice, Butovická Street	Czech Republic	50.0504	14.3667	843550	M	..	T2b+152
I5666	F0519 (feature 1/82, Grave 20)	1240K	OlaldeNature2018	2800-1800 BCE	Czech_BellBeaker	Czech_BellBeaker	Lochenice	Czech Republic	50.274	15.8139	280266	M	..	U4a2c
I6468	F0553 (Hr. 188, 2P)	1240K	OlaldeNature2018	2500-1900 BCE	Czech_BellBeaker	Czech_BellBeaker	Velké Přílepy	Czech Republic	50.1667	14.3167	48586	F	n/a (female)	K2b1
I6476	RISE736 (CGG_2_017643, grave 4/2000 or 4/2002?)	1240K	OlaldeNature2018	2500-1800 BCE	Czech_BellBeaker	Czech_BellBeaker	Lovosice	Czech Republic	50.5095	14.0445	24187	F	n/a (female)	U5a1b1
I6480	F0551 (Hr. 185, 2P)	1240K	OlaldeNature2018	2500-1900 BCE	Czech_BellBeaker	Czech_BellBeaker	Velké Přílepy	Czech Republic	50.1667	14.3167	420858	M	..	U4a
Donkalnis6	Donkalnis6	1240K	MittnikNatureCommunications2018	4718-4503 calBCE (5770¬±40 BP, Poz-61574)	Lithuania_EMN_Narva	Lithuania_EMN_Narva	Donkalnis	Lithuania	55.808	22.422	945184	F	n/a (female)	U5a2e
Donkalnis7	Donkalnis7	1240K	MittnikNatureCommunications2018	5374-4939 calBCE (6220¬±90 BP, Poz-61576)	Lithuania_EMN_Narva	Lithuania_EMN_Narva	Donkalnis	Lithuania	55.808	22.422	459956	M	..	U5a2d1
Kretuonas1	Kretuonas1	1240K	MittnikNatureCommunications2018	4453-3818 calBCE (5350¬±130 BP, OxA-5935)	Lithuania_EMN_Narva	Lithuania_EMN_Narva	Kretuonas 1B	Lithuania	55.26	26.098	298024	F	n/a (female)	U5b1
Kretuonas2	Kretuonas2	1240K	MittnikNatureCommunications2018	5500-2900 BCE	Lithuania_EMN_Narva	Lithuania_EMN_Narva	Kretuonas 1B	Lithuania	55.26	26.098	640295	M	..	U5b2b
Kretuonas4	Kretuonas4	1240K	MittnikNatureCommunications2018	5500-2900 BCE	Lithuania_EMN_Narva	Lithuania_EMN_Narva	Kretuonas 1B	Lithuania	55.26	26.098	1005528	F	n/a (female)	U5b1b1a
Spiginas1	Spiginas1	1240K	MittnikNatureCommunications2018	4442-4243 calBCE (5470¬±40 BP, Poz-61572)	Lithuania_EMN_Narva	Lithuania_EMN_Narva	Spiginas	Lithuania	55.768	22.417	974436	M	..	H11a
RISE435_noUDG.SG	43892	Shotgun	AllentoftNature2015	2865-2497 calBCE (4094¬±33 BP, UBA-27947)	Germany_CordedWare_o1.SG	Germany_CordedWare.SG	Tiefbrunn	Germany	48.932	12.259	48971	F	n/a (female)	J1b1a1
RISE436_noUDG.SG	43893	Shotgun	AllentoftNature2015	2869-2579 calBCE (4124¬±31 BP, UBA-27948)	Germany_CordedWare_o1.SG	Germany_CordedWare.SG	Tiefbrunn	Germany	48.932	12.259	61202	M	..	U5b1c2
RISE434_noUDG.SG	43891	Shotgun	AllentoftNature2015	2880-2629 calBCE (4161¬±34 BP, UBA-27946)	Germany_CordedWare.SG	Germany_CordedWare.SG	Tiefbrunn	Germany	48.932	12.259	107949	M	..	U4
RISE446_noUDG.SG	burial 13 male	Shotgun	AllentoftNature2015	2662-2460 calBCE (4015¬±38 BP, UBA-27950)	Germany_CordedWare.SG	Germany_CordedWare.SG	Bergrheinfeld	Germany	50.009	10.18	181967	M	..	U5b1c2
I7207	RDVS_04/81	1240K	NarasimhanPattersonScience2019	2561-2306 calBCE (3935¬±25 BP, PSUAMS-3887)	Czech_CordedWare	Czech_CordedWare	Radosevice	Czech Republic	50.4103	14.0746	772970	M	..	W3a1
I7208	RDVS_40/78	1240K	NarasimhanPattersonScience2019	2464-2290 calBCE (3885¬±25 BP, PSUAMS-3888)	Czech_CordedWare	Czech_CordedWare	Radosevice	Czech Republic	50.4103	14.0746	793798	M	..	U5a1b
I7209	RDVS_5/79	1240K	NarasimhanPattersonScience2019	2456-2204 calBCE (3850¬±25 BP, PSUAMS-4026)	Czech_CordedWare	Czech_CordedWare	Radosevice	Czech Republic	50.4103	14.0746	850535	M	..	J1c2
I6695	BILI_139	1240K	NarasimhanPattersonScience2019	2900-2350 BCE	Czech_CordedWare	Czech_CordedWare	Bilina	Czech Republic	50.5481	13.7761	817438	F	n/a (female)	H2a3
I6696	VEZE_27	1240K	NarasimhanPattersonScience2019	2900-2350 BCE	Czech_CordedWare	Czech_CordedWare	Velké Žernoseky	Czech Republic	50.5429	14.0659	832015	M	..	H2a1
I7279	BRAN_74 (Grave 74, 32160)	1240K	OlaldeNature2018	2500-2000 BCE	Czech_CordedWare	Czech_CordedWare	Brandýsek	Czech Republic	50.19	14.158	624517	M	..	H7d
I7280	BRAN_78 (Grave 78, 32163)	1240K	OlaldeNature2018	2500-2000 BCE	Czech_CordedWare	Czech_CordedWare	Brandýsek	Czech Republic	50.19	14.158	764347	M	..	W5a
I4251	RISE1122, Grave 7	1240K	OlaldeNature2018	2437-2147 calBCE (3825¬±25 BP, PSUAMS-2321)	Poland_BellBeaker	Poland_BellBeaker	Samborzec 1	Poland	50.649	20.656	79354	M	..	H1
I4252	RISE1123, Grave 1	1240K	OlaldeNature2018	2287-2140 calBCE (3780¬±20 BP, PSUAMS-2338)	Poland_BellBeaker	Poland_BellBeaker	Samborzec 1	Poland	50.649	20.656	29706	M	..	U5a1a1
I4253	RISE1124, Grave13 (Grave 13)	1240K	OlaldeNature2018	2454-2205 calBCE (3850¬±20 BP, PSUAMS-2339)	Poland_BellBeaker	Poland_BellBeaker	Samborzec 1	Poland	50.649	20.656	445882	M	..	U5a2c
I6534	HB0030 (Grave 14)	1240K	OlaldeNature2018	2455-2147 calBCE (3830¬±35 BP, Poz-75936)	Poland_BellBeaker	Poland_BellBeaker	Kornice	Poland	50.09	18.1	70897	M	..	T2e1
I6538	HB0057 (Grave 1)	1240K	OlaldeNature2018	2015-1751 calBCE (3545¬±35 BP, Poz-86950)	Poland_BellBeaker	Poland_BellBeaker	Strachów	Poland	50.91	16.79	25705	F	n/a (female)	H40
I6580	HB0024 (Grave 14)	1240K	OlaldeNature2018	2300-2150 BCE	Poland_BellBeaker	Poland_BellBeaker	Jordanów Śląski	Poland	50.87	16.86	646820	M	..	K1a1b2b
I6582	HB0040 (Grave 34)	1240K	OlaldeNature2018	2395-2051 calBCE (3790¬±35 BP, Poz-75951)	Poland_BellBeaker	Poland_BellBeaker	Kornice	Poland	50.09	18.1	790582	F	n/a (female)	U5a2b
I6583	HB0056	1240K	OlaldeNature2018	2291-2047 calBCE (3770¬±30 BP, Poz-65207)	Poland_BellBeaker	Poland_BellBeaker	Żerniki Wielkie	Poland	50.96	17.02	827842	F	n/a (female)	U5b1c2
HOP001	Hostivice_17	1240K	PapacScienceAdvances2021	2452-2201 calBCE (3837¬±24 BP, MAMS-30798)	Czech_BellBeaker	Bohemia_BB	Bohemia, Hostivice	Czech Republic	50.0804	14.2769	942191	M	R1b - P312	J1c2r
HOP002	Hostivice_19	1240K	PapacScienceAdvances2021	2334-2140 calBCE (3795¬±25 BP, MAMS-30799)	Czech_BellBeaker	Bohemia_BB	Bohemia, Hostivice	Czech Republic	50.0804	14.2769	125304	F	n/a (female)	U5b
HOP003	Hostivice_20	1240K	PapacScienceAdvances2021	2500-2100 BCE	Czech_BellBeaker	Bohemia_BB	Bohemia, Hostivice	Czech Republic	50.0804	14.2769	826435	M	R1b - P312	J1c7
HOP004	Hostivice_22	1240K	PapacScienceAdvances2021	2451-2147 calBCE (3826¬±27 BP, MAMS-38921)	Czech_BellBeaker_oAnatolia2	Bohemia_BB	Bohemia, Hostivice	Czech Republic	50.0804	14.2769	791857	F	n/a (female)	HV
KO1003	Kolín II_4071	1240K	PapacScienceAdvances2021	2294-2136 calBCE (3783¬±25 BP, MAMS-30782)	Czech_BellBeaker	Bohemia_BB	Bohemia, Kolín II	Czech Republic	50.0256	15.1692	855965	M	R1b - P312	HV
KO1004	Kolín II_4073	1240K	PapacScienceAdvances2021	2291-2140 calBCE (3787¬±24 BP, MAMS-30783)	Czech_BellBeaker	Bohemia_BB	Bohemia, Kolín II	Czech Republic	50.0256	15.1692	815312	M	R1b - P312	T2b11
KO1005	Kolín II_4074	1240K	PapacScienceAdvances2021	2463-2296 calBCE (3892¬±24 BP, MAMS-30784)	Czech_BellBeaker	Bohemia_BB	Bohemia, Kolín II	Czech Republic	50.0256	15.1692	674173	F	n/a (female)	H1
KOP001	Kolín VI_4986	1240K	PapacScienceAdvances2021	2400-2200 BCE	Czech_BellBeaker_oAnatolia2	Bohemia_BB	Bohemia, Kolín VI	Czech Republic	50.011	15.2132	450005	F	n/a (female)	U3a1
KOP002	Kolín VI_4989	1240K	PapacScienceAdvances2021	2400-2200 BCE	Czech_BellBeaker	Bohemia_BB	Bohemia, Kolín VI	Czech Republic	50.011	15.2132	562108	M	R1b - P312	U5a2b
KOP003	Kolín VI_5216	1240K	PapacScienceAdvances2021	2468-2299 calBCE (3907¬±24 BP, MAMS-30791)	Czech_BellBeaker	Bohemia_BB	Bohemia, Kolín VI	Czech Republic	50.011	15.2132	526598	M	R1b - P312	HV15
PRU001	PRU001	1240K	PapacScienceAdvances2021	2464-2296 calBCE (3893¬±25 BP, MAMS-38482)	Czech_BellBeaker_oAnatolia1	Bohemia_BB	Bohemia	Czech Republic	50.0781	14.3122	510161	F	n/a (female)	HV9
PRU005	PRU005	1240K	PapacScienceAdvances2021	2550-2250 BCE	Czech_BellBeaker	Bohemia_BB	Bohemia	Czech Republic	50.0781	14.3122	340866	F	n/a (female)	N1a1a1a2
VLI022	Vlin_ves_4335/H226	1240K	PapacScienceAdvances2021	2455-2204 calBCE (3848¬±26 BP, MAMS-30763)	Czech_BellBeaker	Bohemia_BB	Bohemia, Vliněves	Czech Republic	50.3659	14.4466	268056	F	n/a (female)	U4b1b1
VLI024	Vlin_ves_4340/H228	1240K	PapacScienceAdvances2021	2300-2100 BCE	Czech_BellBeaker	Bohemia_BB	Bohemia, Vliněves	Czech Republic	50.3659	14.4466	660266	M	R1b - P312	K1a1
VLI025	Vlin_ves_4392/H234	1240K	PapacScienceAdvances2021	2300-2100 BCE	Czech_BellBeaker_oAnatolia2	Bohemia_BB	Bohemia, Vliněves	Czech Republic	50.3659	14.4466	77919	M	R1b - P312	H5a2
VLI026	Vlin_ves_4464/H244	1240K	PapacScienceAdvances2021	2300-2100 BCE	Czech_BellBeaker	Bohemia_BB	Bohemia, Vliněves	Czech Republic	50.3659	14.4466	594100	F	n/a (female)	X2b
VLI028	Vlin_ves_4468/H246	1240K	PapacScienceAdvances2021	2300-2100 BCE	Czech_BellBeaker	Bohemia_BB	Bohemia, Vliněves	Czech Republic	50.3659	14.4466	90551	M	R1b - P312	J1c
VLI029	Vlin_ves_4471/H248	1240K	PapacScienceAdvances2021	2300-2100 BCE	Czech_BellBeaker	Bohemia_BB	Bohemia, Vliněves	Czech Republic	50.3659	14.4466	694961	M	R1b - P312	W3a1c
VLI030	Vlin_ves_4475/H251	1240K	PapacScienceAdvances2021	2300-2100 BCE	Czech_BellBeaker	Bohemia_BB	Bohemia, Vliněves	Czech Republic	50.3659	14.4466	174334	M	R1b - P312	U2e1b
TIS001	Ti_ice_77/99	1240K	PapacScienceAdvances2021	2464-2292 calBCE (3887¬±25 BP, MAMS-30796)	Czech_BellBeaker	Bohemia_BB	Bohemia, Tišice	Czech Republic	50.2834	14.5394	80733	F	n/a (female)	K1b1a1
PRU002	PRU002	1240K	PapacScienceAdvances2021	2574-2466 calBCE (3995¬±23 BP, MAMS-30800)	Czech_BellBeaker	Bohemia_BB_Early	Bohemia	Czech Republic	50.0781	14.3122	651514	F	n/a (female)	K1a3a
PRU003	PRU003	1240K	PapacScienceAdvances2021	2570-2348 calBCE (3957¬±24 BP, MAMS-30801)	Czech_BellBeaker	Bohemia_BB_Early	Bohemia	Czech Republic	50.0781	14.3122	589175	F	n/a (female)	T2b
PRU004	PRU004	1240K	PapacScienceAdvances2021	2455-2204 calBCE (3848¬±24 BP, MAMS-44707)	Czech_BellBeaker_oSteppe	Bohemia_BB_Early	Bohemia	Czech Republic	50.0781	14.3122	596816	M	R1b - P312	H4a1a1a
TIS002	Ti_ice_5707		PapacScienceAdvances2021	2574-2466 calBCE (3995¬±23 BP, MAMS-30797)	Czech_BellBeaker_oSteppe	Bohemia_BB_Early	Bohemia, Tišice	Czech Republic	50.2834	14.5394	810937	F	n/a (female)	H5a1
Modern populations and individuals
ID	Published group label	ID	Published group label	ID	Published group label	ID	Published group label	ID	Published group label	ID	Published group label	ID	Published group label	ID	Published group label	ID	Published group label	ID	Published group label	ID	Published group label	ID	Published group label
KCHE-1032	Abazin	bal102	Balkar	ch179	Chechen	Est397	Estonian	GREEKGRALPOP18	Greek	HGDP01169	Italian_North	ABA-069	Karachai	MOE-015	Mordovian	A343	Romanian	SaudiA7	Saudi	FER033	Spanish	DAG-183	Tabasaran
KCHE-1283	Abazin	bal64	Balkar	ch193	Chechen	Est394	Estonian	GREEKGRALPOP13	Greek	HGDP01171	Italian_North	ABA-078	Karachai	MOE-020	Mordovian	A362	Romanian	saudi1434	Saudi	FER039	Spanish	Kayseri24392	Turkish
KCHE-1294	Abazin	bal124	Balkar	ch21	Chechen	EZI-001	Ezid	GREEKGRALPOP15	Greek	HGDP01172	Italian_North	ABA-085	Karachai	MOE-025	Mordovian	A374	Romanian	saudi1424	Saudi	FER052	Spanish	Turkish7BA57	Turkish
KCHE-1330	Abazin	bal97	Balkar	ch3	Chechen	EZI-010	Ezid	GREEKGRALPOP5	Greek	HGDP01173	Italian_North	ABA-086	Karachai	MOE-036	Mordovian	G408	Romanian	SaudiA9	Saudi	FER054	Spanish	Turkish8BA62	Turkish
KCHE-1333	Abazin	bal136	Balkar	ch113	Chechen	EZI-012	Ezid	GREEKGRALPOP9	Greek	HGDP01174	Italian_North	ABA-091	Karachai	MOE-043	Mordovian	G421	Romanian	SaudiA1	Saudi	FER097	Spanish	Istanbul20010	Turkish
KCHE-1552	Abazin	bal22	Balkar	ch31	Chechen	EZI-013	Ezid	GREEKGRALPOP4	Greek	HGDP01177	Italian_North	ABA-099	Karachai	MOE-045	Mordovian	G428	Romanian	saudi1403	Saudi	FER101	Spanish	Turkish4BA57	Turkish
KCHE-1559	Abazin	bal41	Balkar	CHRK-544	Circassian	EZI-020	Ezid	GREEKGRALPOP17	Greek	BEL57	Italian_South	ABA-100	Karachai	MOE-433	Mordovian	G429	Romanian	HG00103	Scottish	FOR066	Spanish	Adana23114	Turkish
KCHE-1560	Abazin	bal42	Balkar	KCHE-1337	Circassian	EZI-029	Ezid	GREEKGRALPOP16	Greek	ITS4	Italian_South	DAG-180	Kubachinian	MOE-445	Mordovian	G434	Romanian	HG00104	Scottish	FOR067	Spanish	Trabzon21177	Turkish
abh27	Abkhasian	bal45	Balkar	KCHE-1436	Circassian	EZI-060	Ezid	GREEKGRALPOP11	Greek	ITS5	Italian_South	DAG-200	Kubachinian	MOE-450	Mordovian	Rbgp-200	Russian	HG00105	Scottish	FOR094	Spanish	Aydin18784	Turkish
abh107	Abkhasian	bal50	Balkar	KCHE-1444	Circassian	EZI-074	Ezid	GREEKGRALPOP10	Greek	ITS7	Italian_South	DAG-205	Kubachinian	MOE-451	Mordovian	Rbgp-201	Russian	HG00106	Scottish	GRA011	Spanish	Istanbul19810	Turkish
abh41	Abkhasian	HGDP01357	Basque	KCHE-1491	Circassian	HG00171	Finnish	GREEKGRALPOP3	Greek	AshkenaziJew5779	Jew_Ashkenazi	DAG-210	Kubachinian	MOE-452	Mordovian	Rbgp-203	Russian	TP08	Sicilian	GRA016	Spanish	Trabzon21557	Turkish
abh119	Abkhasian	HGDP01358	Basque	KCHE-1497	Circassian	HG00174	Finnish	GREEKGRALPOP8	Greek	AshkenaziJew5782	Jew_Ashkenazi	DAG-211	Kubachinian	MOE-455	Mordovian	Rbgp-205	Russian	SR23	Sicilian	GRA020	Spanish	Trabzon21534	Turkish
abh122	Abkhasian	HGDP01359	Basque	KCHE-1526	Circassian	HG00190	Finnish	GREEKGRALPOP12	Greek	AshkenaziJew5783	Jew_Ashkenazi	DAG-213	Kubachinian	MOE-475	Mordovian	Rkbo-12	Russian	TP05	Sicilian	GRA029	Spanish	Turkish9BA57	Turkish
abh133	Abkhasian	HGDP01360	Basque	KCHE-1527	Circassian	HG00266	Finnish	GREEKGRALPOP14	Greek	AshkenaziJew5704	Jew_Ashkenazi	kumyks44	Kumyk	MOE-485	Mordovian	Rkbo-16	Russian	SR60	Sicilian	GRA035	Spanish	Kayseri24075	Turkish
abh147	Abkhasian	HGDP01362	Basque	KCHE-1530	Circassian	HG00183	Finnish	hungary3	Hungarian	AshkenaziJew5728	Jew_Ashkenazi	kumyks93	Kumyk	MOE-491	Mordovian	Rkbo-44	Russian	TP06	Sicilian	GRA135	Spanish	Adana23108	Turkish
abh154	Abkhasian	HGDP01363	Basque	CRO53	Croatian	HG00173	Finnish	hungary6	Hungarian	AshkenaziJew5790	Jew_Ashkenazi	kumyks98	Kumyk	MOE-492	Mordovian	Rkbo-58	Russian	TP07	Sicilian	GUL190	Spanish	Kayseri24266	Turkish
abh24	Abkhasian	HGDP01364	Basque	CRO103	Croatian	HG00181	Finnish	HungarianC5	Hungarian	AshkenaziJew5788	Jew_Ashkenazi	kumyks90	Kumyk	MOE-495	Mordovian	Rksh-402	Russian	TP04	Sicilian	GUS007	Spanish	Istanbul25095	Turkish
Adg-185	Adygei	HGDP01365	Basque	CRO107	Croatian	HG00182	Finnish	hungary7	Hungarian	GeorgianJew1607	Jew_Georgian	kumyks40	Kumyk	MOE-497	Mordovian	Rksh-405	Russian	TP25	Sicilian	GUS008	Spanish	Aydin18112	Turkish
Adg-192	Adygei	HGDP01366	Basque	CRO47	Croatian	HGDP00511	French	HungarianE5	Hungarian	GeorgianJew1671	Jew_Georgian	kumyks94	Kumyk	Mordovians27	Mordovian	Rksh-407	Russian	SR48R	Sicilian	GUS014	Spanish	Kayseri24402	Turkish
Adg-194	Adygei	HGDP01367	Basque	CRO41	Croatian	HGDP00512	French	HungarianH3	Hungarian	GeorgianJew1577	Jew_Georgian	kumyks41	Kumyk	Mordovians28	Mordovian	Rksh-412	Russian	SR44	Sicilian	GUS029	Spanish	Istanbul25081	Turkish
Adg-222	Adygei	HGDP01368	Basque	CRO66	Croatian	HGDP00513	French	hungary15	Hungarian	GeorgianJew1971	Jew_Georgian	kumyks97	Kumyk	Mordovians30	Mordovian	Rkuch-03	Russian	SR64	Sicilian	GUS036	Spanish	Aydin18596	Turkish
Adg-224	Adygei	HGDP01370	Basque	CRO153	Croatian	HGDP00514	French	hungary20	Hungarian	GeorgianJew1594	Jew_Georgian	KRD-5	Kurd	Mordovians4	Mordovian	Rkuch-05	Russian	HG01500	Spanish	GUS040	Spanish	Istanbul17778	Turkish
Adg-226	Adygei	HGDP01371	Basque	CRO31	Croatian	HGDP00515	French	hungary2	Hungarian	GeorgianJew1654	Jew_Georgian	KRD-8	Kurd	Mordovians31	Mordovian	Rkuch-53	Russian	HG01501	Spanish	GUS119	Spanish	Istanbul15781	Turkish
Adg-227	Adygei	HGDP01373	Basque	CRO93	Croatian	HGDP00516	French	HungarianD1	Hungarian	GeorgianJew1883	Jew_Georgian	KRD-14	Kurd	Mordovians17	Mordovian	Rkuch-58	Russian	HG01503	Spanish	GUS199	Spanish	Adana23136	Turkish
Adg-238	Adygei	HGDP01374	Basque	CRO48	Croatian	HGDP00517	French	NA15202	Hungarian	IranianJew1409	Jew_Iranian	KRD-31	Kurd	Mordovians1	Mordovian	Rorl-102	Russian	HG01504	Spanish	GUS202	Spanish	Adana23113	Turkish
lpgh-303	Adygei	HGDP01375	Basque	CYP19	Cypriot	HGDP00518	French	NA15203	Hungarian	IranianJew1132	Jew_Iranian	KRD-40	Kurd	Mordovians22	Mordovian	Rorl-110	Russian	HG01506	Spanish	GUS203	Spanish	Trabzon21575	Turkish
Shap-55	Adygei	HGDP01377	Basque	CYP5	Cypriot	HGDP00519	French	NA15204	Hungarian	IranianJew1159	Jew_Iranian	KRD-43	Kurd	Mordovians32	Mordovian	Rorl-114	Russian	HG01507	Spanish	MAS003	Spanish	Aydin18636	Turkish
Shap-156	Adygei	HGDP01378	Basque	Cyprus13AJ19	Cypriot	HGDP00522	French	NA15205	Hungarian	IranianJew1513	Jew_Iranian	KRD-45	Kurd	Mordovians5	Mordovian	Rorl-155	Russian	HG01509	Spanish	MAS016	Spanish	Istanbul20040	Turkish
Shap-225	Adygei	HGDP01379	Basque	Cyprus24AJ19	Cypriot	HGDP00523	French	NA15206	Hungarian	IranianJew1556	Jew_Iranian	KRD-49	Kurd	NOR119	Norwegian	Rps-002	Russian	HG01510	Spanish	MAS064	Spanish	Adana23144	Turkish
YY-2	Adygei	HGDP01380	Basque	CYP2	Cypriot	HGDP00524	French	NA15199	Hungarian	IranianJew1557	Jew_Iranian	DAG-325	Lak	NOR124	Norwegian	Rps-004	Russian	HG01512	Spanish	MAY035	Spanish	Kayseri23967	Turkish
YY-18	Adygei	BAS35	Basque	Cyprus2AJ19	Cypriot	HGDP00525	French	NA15207	Hungarian	IranianJew1143	Jew_Iranian	DAG-335	Lak	NOR106	Norwegian	Rps-006	Russian	HG01513	Spanish	MEL022	Spanish	Trabzon21174	Turkish
YY-36	Adygei	BAS31	Basque	Cyprus22AJ19	Cypriot	HGDP00526	French	NA15200	Hungarian	IranianJew1832	Jew_Iranian	DAG-336	Lak	NOR101	Norwegian	Rps-012	Russian	HG01524	Spanish	MIQ133	Spanish	Aydin18873	Turkish
HGDP01381	Adygei	BAS22	Basque	Cyprus21AJ19	Cypriot	HGDP00527	French	NA15208	Hungarian	IranianJew1845	Jew_Iranian	DAG-344	Lak	NOR146	Norwegian	Rps-090	Russian	HG01527	Spanish	MOR061	Spanish	Kayseri23892	Turkish
HGDP01382	Adygei	BAS25	Basque	NA15725	Czech	HGDP00528	French	NA15201	Hungarian	IraqiJew4061	Jew_Iraqi	DAG-371	Lak	NOR108	Norwegian	Rps-091	Russian	HG01528	Spanish	MOR068	Spanish	Istanbul19185	Turkish
HGDP01383	Adygei	BAS32	Basque	NA15733	Czech	HGDP00529	French	NA15762	Icelandic	IraqiJew4241	Jew_Iraqi	DAG-372	Lak	NOR126	Norwegian	Rps-098	Russian	HG01530	Spanish	MST073	Spanish	Istanbul25098	Turkish
HGDP01385	Adygei	BAS30	Basque	NA15726	Czech	HGDP00531	French	NA15755	Icelandic	IraqiJew1417	Jew_Iraqi	DAG-376	Lak	NOR107	Norwegian	Rrzm-08	Russian	HG01536	Spanish	MST075	Spanish	Adana23133	Turkish
HGDP01386	Adygei	BAS28	Basque	NA15727	Czech	HGDP00533	French	NA15763	Icelandic	IraqiJew1771	Jew_Iraqi	DAG-388	Lak	NOR109	Norwegian	Rrzm-10	Russian	HG01537	Spanish	NAC135	Spanish	Trabzon21515	Turkish
HGDP01387	Adygei	BAS27	Basque	NA15728	Czech	HGDP00534	French	NA15756	Icelandic	IraqiJew4291	Jew_Iraqi	DAG-390	Lak	NOR148	Norwegian	Rrzm-13	Russian	HG01605	Spanish	PIT001	Spanish	Kayseri24032	Turkish
HGDP01396	Adygei	BAS33	Basque	NA15729	Czech	HGDP00535	French	NA15764	Icelandic	IraqiJew1430	Jew_Iraqi	DAG-400	Lak	NOR111	Norwegian	Rrzm-16	Russian	HG01606	Spanish	PON058	Spanish	Kayseri23549	Turkish
HGDP01397	Adygei	HGDP00609	BedouinA	NA15730	Czech	HGDP00536	French	NA15757	Icelandic	LibyanJew1438	Jew_Libyan	Lebanon5	Lebanese	HGDP00794	Orcadian	Rrzm-83	Russian	HG01607	Spanish	RAG111	Spanish	Trabzon21544	Turkish
HGDP01398	Adygei	HGDP00611	BedouinA	NA15731	Czech	HGDP00537	French	NA15765	Icelandic	LibyanJew1601	Jew_Libyan	Lebanon6	Lebanese	HGDP00796	Orcadian	Rrzs-3	Russian	HG01608	Spanish	REI087	Spanish	Adana23150	Turkish
HGDP01399	Adygei	HGDP00613	BedouinA	NA15724	Czech	HGDP00538	French	NA15758	Icelandic	LibyanJew1104	Jew_Libyan	Lebanon7	Lebanese	HGDP00797	Orcadian	Rrzs-7	Russian	HG01613	Spanish	RIC076	Spanish	Kayseri23271	Turkish
HGDP01400	Adygei	HGDP00614	BedouinA	NA15732	Czech	HGDP00539	French	NA15766	Icelandic	LibyanJew1462	Jew_Libyan	Lebanon8	Lebanese	HGDP00798	Orcadian	Rrzs-11	Russian	HG01615	Spanish	RIC106	Spanish	Trabzon21645	Turkish
HGDP01401	Adygei	HGDP00615	BedouinA	DAG-146	Darginian	SouthFrench3326	French	NA15759	Icelandic	LibyanJew1263	Jew_Libyan	Lebanon1	Lebanese	HGDP00799	Orcadian	Rrzs-32	Russian	HG01617	Spanish	ROB016	Spanish	Adana23147	Turkish
HGDP01402	Adygei	HGDP00619	BedouinA	DAG-161	Darginian	SouthFrench3947	French	NA15760	Icelandic	LibyanJew1611	Jew_Libyan	Lebanon2	Lebanese	HGDP00800	Orcadian	Rrzs-58	Russian	HG01618	Spanish	ROB116	Spanish	Aydin18483	Turkish
HGDP01403	Adygei	HGDP00620	BedouinA	DAG-165	Darginian	SouthFrench1323	French	NA15761	Icelandic	LibyanJew1605	Jew_Libyan	Lebanon3	Lebanese	HGDP00802	Orcadian	Rrzs-66	Russian	HG01619	Spanish	ROB127	Spanish	Aydin18419	Turkish
HGDP01404	Adygei	HGDP00622	BedouinA	DAG-206	Darginian	SouthFrench3951	French	ING-1154	Ingushian	LibyanJew1639	Jew_Libyan	Lebanon4	Lebanese	HGDP00803	Orcadian	Rrzs-88	Russian	HG01620	Spanish	ROI027	Spanish	Kayseri24276	Turkish
NA13626	Adygei	HGDP00625	BedouinA	DAG-225	Darginian	SouthFrench3068	French	ING-1167	Ingushian	LibyanJew1659	Jew_Libyan	Lebanese1AQ127	Lebanese_Christian	HGDP00805	Orcadian	Rsm-103	Russian	HG01623	Spanish	ROI042	Spanish	Istanbul19708	Turkish
ALB191	Albanian	HGDP00626	BedouinA	DAG-231	Darginian	SouthFrench1112	French	ING-1168	Ingushian	MoroccanJew5126	Jew_Moroccan	Lebanese1AQ170	Lebanese_Christian	HGDP00806	Orcadian	Rsm-109	Russian	HG01624	Spanish	ROI096	Spanish	Trabzon21173	Turkish
ALB213	Albanian	HGDP00628	BedouinA	DAG-232	Darginian	SouthFrench4018	French	ING-1169	Ingushian	MoroccanJew4634	Jew_Moroccan	Lebanese4AQ115	Lebanese_Christian	HGDP00807	Orcadian	Rsm-166	Russian	HG01625	Spanish	ROS005	Spanish	Adana23112	Turkish
ALB202	Albanian	HGDP00629	BedouinA	DAG-350	Darginian	French23812	French	ING-1176	Ingushian	MoroccanJew4789	Jew_Moroccan	Lebanese6AQ115	Lebanese_Christian	HGDP00808	Orcadian	Rsm-171	Russian	HG01626	Spanish	ROS008	Spanish	Adana23117	Turkish
ALB212	Albanian	HGDP00632	BedouinA	HGDP00557	Druze	French23814	French	ING-1177	Ingushian	MoroccanJew5168	Jew_Moroccan	Lebanese6AQ170	Lebanese_Christian	HGDP00810	Orcadian	Rsm-176	Russian	HG01747	Spanish	ROS025	Spanish	UKR-1283	Ukrainian
ALB220	Albanian	HGDP00634	BedouinA	HGDP00558	Druze	French23821	French	ING-1178	Ingushian	MoroccanJew4692	Jew_Moroccan	Lebanese8AS15	Lebanese_Christian	OCE-058	Ossetian	Rsm-179	Russian	HG01746	Spanish	SAB009	Spanish	UKR-1291	Ukrainian
ALB230	Albanian	HGDP00635	BedouinA	HGDP00559	Druze	French23830	French	ING-1179	Ingushian	MoroccanJew4683	Jew_Moroccan	Lebanese10AR37	Lebanese_Christian	OCE-155	Ossetian	Rsm-181	Russian	HG01675	Spanish	SAB014	Spanish	UKR-1292	Ukrainian
armenia176	Armenian	HGDP00637	BedouinA	HGDP00560	Druze	French23833	French	ING-1206	Ingushian	TunisianJew1421	Jew_Tunisian	Lebanese15AR37	Lebanese_Christian	OCE-160	Ossetian	RYAR-173	Russian	HG01680	Spanish	SAB019	Spanish	UKR-1377	Ukrainian
armenia191	Armenian	HGDP00638	BedouinA	HGDP00561	Druze	French23862	French	ING-1330	Ingushian	TunisianJew1763	Jew_Tunisian	Lebanese22BA23	Lebanese_Christian	OCE-161	Ossetian	RYAR-223	Russian	HG01682	Spanish	SAB131	Spanish	UkrBel618	Ukrainian
armenia86	Armenian	HGDP00639	BedouinA	HGDP00562	Druze	French23915	French	iran19	Iranian	TunisianJew1507	Jew_Tunisian	Lebanese2AQ121	Lebanese_Muslim	OCE-195	Ossetian	RYAR-232	Russian	HG01679	Spanish	SAB137	Spanish	UkrLv240	Ukrainian
armenia279	Armenian	HGDP00640	BedouinA	HGDP00563	Druze	French23919	French	iran14	Iranian	TunisianJew1544	Jew_Tunisian	Lebanese2AQ127	Lebanese_Muslim	OCE-224	Ossetian	HGDP00879	Russian	HG01676	Spanish	SER011	Spanish	UkrBel620	Ukrainian
armenia91	Armenian	HGDP00642	BedouinA	HGDP00564	Druze	French23989	French	iran2	Iranian	TunisianJew1170	Jew_Tunisian	Lebanese6AS15	Lebanese_Muslim	NorthOssetia19	Ossetian	HGDP00880	Russian	HG01684	Spanish	SER015	Spanish	UkrBel622	Ukrainian
armenia293	Armenian	HGDP00644	BedouinA	HGDP00565	Druze	French24061	French	iran20	Iranian	TunisianJew1531	Jew_Tunisian	Lebanese7AQ150	Lebanese_Muslim	NorthOssetia2	Ossetian	HGDP00882	Russian	HG01705	Spanish	SER018	Spanish	UkrBel733	Ukrainian
armenia102	Armenian	HGDP00645	BedouinA	HGDP00566	Druze	French24075	French	iran3	Iranian	TunisianJew1511	Jew_Tunisian	Lebanese7AR20	Lebanese_Muslim	NorthOssetia3	Ossetian	HGDP00883	Russian	HG01707	Spanish	SER022	Spanish	UkrBel736	Ukrainian
armenia106	Armenian	HGDP00646	BedouinA	HGDP00567	Druze	French24076	French	iran11	Iranian	SephardiJewTurkey4955	Jew_Turkish	Lebanese7AR23	Lebanese_Muslim	NorthOssetia5	Ossetian	HGDP00884	Russian	HG01685	Spanish	SER027	Spanish	UkrLv228	Ukrainian
armenia139	Armenian	HGDP00647	BedouinA	HGDP00568	Druze	French24090	French	iran16	Iranian	SephardiJewTurkey5877	Jew_Turkish	Lebanese10AQ127	Lebanese_Muslim	NorthOssetia11	Ossetian	HGDP00887	Russian	HG01686	Spanish	SER064	Spanish	UkrBel614	Ukrainian
armenia162	Armenian	HGDP00654	BedouinA	HGDP00569	Druze	French24118	French	iran17	Iranian	SephardiJewTurkey4953	Jew_Turkish	Lebanese11AS14	Lebanese_Muslim	NorthOssetia8	Ossetian	HGDP00888	Russian	HG01704	Spanish	SLA017	Spanish	UkrLv237	Ukrainian
ARK-59	Armenian_Hemsheni	HGDP00607	BedouinB	HGDP00571	Druze	French24120	French	PV019	Iranian	SephardiJewTurkey6077	Jew_Turkish	Lebanese20AR21	Lebanese_Muslim	NorthOssetia12	Ossetian	HGDP00889	Russian	HG01673	Spanish	SLM078	Spanish
ARK-72	Armenian_Hemsheni	HGDP00608	BedouinB	HGDP00572	Druze	French24124	French	PV020	Iranian	SephardiJewTurkey5832	Jew_Turkish	Lebanese24AR27	Lebanese_Muslim	NorthOssetia9	Ossetian	HGDP00890	Russian	HG01761	Spanish	SOL051	Spanish
ARK-76	Armenian_Hemsheni	HGDP00610	BedouinB	HGDP00573	Druze	French24144	French	PV021	Iranian	SephardiJewTurkey5075	Jew_Turkish	Lebanese30AR21	Lebanese_Muslim	NorthOssetia14	Ossetian	HGDP00891	Russian	HG01770	Spanish	SOL053	Spanish
ARK-78	Armenian_Hemsheni	HGDP00612	BedouinB	HGDP00574	Druze	French24148	French	PV022	Iranian	SephardiJewTurkey4950	Jew_Turkish	lez38	Lezgin	NorthOssetia17	Ossetian	HGDP00892	Russian	HG01762	Spanish	SOL083	Spanish
ARK-82	Armenian_Hemsheni	HGDP00616	BedouinB	HGDP00575	Druze	French24178	French	PV023	Iranian	SephardiJewTurkey5033	Jew_Turkish	lez40	Lezgin	HGDP00675	Palestinian	HGDP00893	Russian	HG01773	Spanish	SOL084	Spanish
ARK-84	Armenian_Hemsheni	HGDP00618	BedouinB	HGDP00577	Druze	French24247	French	PV024	Iranian	YemeniteJew4684	Jew_Yemenite	lez49	Lezgin	HGDP00676	Palestinian	HGDP00894	Russian	HG02220	Spanish	STC091	Spanish
ARK-88	Armenian_Hemsheni	HGDP00623	BedouinB	HGDP00578	Druze	French24381	French	PV025	Iranian	YemeniteJew4695	Jew_Yemenite	lez31	Lezgin	HGDP00677	Palestinian	HGDP00895	Russian	HG02238	Spanish	VID003	Spanish
ARK-89	Armenian_Hemsheni	HGDP00624	BedouinB	HGDP00579	Druze	French24400	French	PV026	Iranian	YemeniteJew4675	Jew_Yemenite	lez7	Lezgin	HGDP00679	Palestinian	HGDP00896	Russian	HG01678	Spanish	VID014	Spanish
Assyrian151	Assyrian	HGDP00630	BedouinB	HGDP00580	Druze	French24408	French	PV027	Iranian	YemeniteJew4938	Jew_Yemenite	lez33	Lezgin	HGDP00680	Palestinian	HGDP00897	Russian	HG01699	Spanish	VID016	Spanish
Assyrian152	Assyrian	HGDP00631	BedouinB	HGDP00582	Druze	French24433	French	PV028	Iranian	YemeniteJew4667	Jew_Yemenite	lez9	Lezgin	HGDP00683	Palestinian	HGDP00898	Russian	HG01697	Spanish	VID037	Spanish
Assyrian153	Assyrian	HGDP00636	BedouinB	HGDP00583	Druze	French24434	French	PV009	Iranian	YemeniteJew4960	Jew_Yemenite	lez36	Lezgin	HGDP00684	Palestinian	HGDP00899	Russian	ALB126	Spanish	VID044	Spanish
Assyrian155	Assyrian	HGDP00641	BedouinB	HGDP00584	Druze	French24437	French	PV010	Iranian	YemeniteJew5433	Jew_Yemenite	lez37	Lezgin	HGDP00685	Palestinian	HGDP00900	Russian	ALB231	Spanish	VID048	Spanish
Assyrian159	Assyrian	HGDP00643	BedouinB	HGDP00586	Druze	French24690	French	PV011	Iranian	YemeniteJew4937	Jew_Yemenite	LithuanianF1	Lithuanian	HGDP00686	Palestinian	HGDP00901	Russian	ALB389	Spanish	VID057	Spanish
Assyrian160	Assyrian	HGDP00648	BedouinB	HGDP00587	Druze	French24817	French	PV012	Iranian	Jordan543	Jordanian	lithuania3	Lithuanian	HGDP00687	Palestinian	HGDP00902	Russian	ALE005	Spanish	EIV009_2	Spanish
Assyrian161	Assyrian	HGDP00649	BedouinB	HGDP00588	Druze	French25068	French	PV013	Iranian	Jordan214	Jordanian	lithuania10	Lithuanian	HGDP00688	Palestinian	HGDP00903	Russian	ALE009	Spanish	EIV010_2	Spanish
Assyrian162	Assyrian	HGDP00650	BedouinB	HGDP00591	Druze	GEO-002	Georgian	PV014	Iranian	Jordan445	Jordanian	lithuania9	Lithuanian	HGDP00689	Palestinian	HGDP00666	Sardinian	ALE088	Spanish	EIV011_2	Spanish
Assyrian163	Assyrian	HGDP00651	BedouinB	HGDP00594	Druze	GEO-005	Georgian	PV015	Iranian	Jordan62	Jordanian	LithuanianA1	Lithuanian	HGDP00690	Palestinian	HGDP00667	Sardinian	ALE339	Spanish	EIV001_2	Spanish
Assyrian164	Assyrian	HGDP00653	BedouinB	HGDP00595	Druze	GEO-010	Georgian	PV016	Iranian	Jordan603	Jordanian	LithuanianE2	Lithuanian	HGDP00691	Palestinian	HGDP00668	Sardinian	ARM005	Spanish	EIV004_2	Spanish
Assyrian165	Assyrian	HGDP00701	BedouinB	HGDP00597	Druze	GEO-015	Georgian	PV017	Iranian	Jordan307	Jordanian	lithuania1	Lithuanian	HGDP00694	Palestinian	HGDP00669	Sardinian	BON076	Spanish	EIV012_2	Spanish
DAG-448	Avar	bel43s	Belarusian	HGDP00598	Druze	GEO-020	Georgian	PV018	Iranian	Jordan503	Jordanian	lithuania8	Lithuanian	HGDP00696	Palestinian	HGDP00670	Sardinian	BOS010	Spanish	EIV013_2	Spanish
DAG-461	Avar	bel30s	Belarusian	HGDP00599	Druze	GEO-028	Georgian	PV029	Iranian	Jordan646	Jordanian	lithuania2	Lithuanian	HGDP00697	Palestinian	HGDP00671	Sardinian	BOS011	Spanish	EIV014_2	Spanish
DAG-474	Avar	bel72c	Belarusian	HGDP00600	Druze	GEO-031	Georgian	PV030	Iranian	Jordan384	Jordanian	LithuanianD1	Lithuanian	HGDP00698	Palestinian	HGDP00672	Sardinian	BOS015	Spanish	EIV015_2	Spanish
DAG-477	Avar	bel93c	Belarusian	HGDP00601	Druze	GEO-032	Georgian	PV031	Iranian	Kab-5	Kabardinian	Malta4AM91	Maltese	HGDP00699	Palestinian	HGDP00673	Sardinian	BOS027	Spanish	HG01515	Spanish_North
DAG-485	Avar	bel110c	Belarusian	HGDP00602	Druze	GEO-039	Georgian	PV032	Iranian	Kab-10	Kabardinian	Malta8AM91	Maltese	HGDP00700	Palestinian	HGDP00674	Sardinian	BOS029	Spanish	HG01516	Spanish_North
DAG-492	Avar	bel8s	Belarusian	HGDP00604	Druze	GEO-051	Georgian	PV033	Iranian	Kab-13	Kabardinian	Malta7AM91	Maltese	HGDP00722	Palestinian	HGDP01062	Sardinian	CAL026	Spanish	HG01518	Spanish_North
DAG-506	Avar	belarusian23vp	Belarusian	HGDP00606	Druze	GEO-061	Georgian	PV034	Iranian	Kab-16	Kabardinian	Malta17AM91	Maltese	HGDP00724	Palestinian	HGDP01063	Sardinian	CAL053	Spanish	HG01700	Spanish_North
DAG-515	Avar	bel23s	Belarusian	HG00128	English	GEO-082	Georgian	PV035	Iranian	Kab-18	Kabardinian	Malta2AM91	Maltese	HGDP00725	Palestinian	HGDP01064	Sardinian	CAL107	Spanish	HG01702	Spanish_North
AZR-0853	Azeri	belarusian47zp	Belarusian	HG00129	English	GEO001	Georgian	PV036	Iranian	Kab-24	Kabardinian	Malta16AM91	Maltese	HGDP00726	Palestinian	HGDP01065	Sardinian	CAR007	Spanish	syria464	Syrian
AZR-0860	Azeri	bel82s	Belarusian	HG00130	English	mg43	Georgian	PV037	Iranian	Kab-26	Kabardinian	Malta15AM91	Maltese	HGDP00727	Palestinian	HGDP01066	Sardinian	CAR016	Spanish	syria361	Syrian
AZR-0864	Azeri	BulgarianD6	Bulgarian	HG00131	English	mg47	Georgian	PV038	Iranian	Kab-30	Kabardinian	Malta12AM91	Maltese	HGDP00729	Palestinian	HGDP01067	Sardinian	CAR023	Spanish	syria485	Syrian
AZR-0865	Azeri	BulgarianA4	Bulgarian	HG00233	English	mg22	Georgian	HGDP01147	Italian_North	LPGH-139	Kabardinian	MOL-005	Moldavian	HGDP00730	Palestinian	HGDP01068	Sardinian	CAR048	Spanish	syria520	Syrian
AZR-0866	Azeri	BulgarianE2	Bulgarian	HG00234	English	mg49	Georgian	HGDP01151	Italian_North	DAG06-260	Kaitag	MOL-008	Moldavian	HGDP00731	Palestinian	HGDP01069	Sardinian	CAR200	Spanish	syria4	Syrian
AZR-0868	Azeri	BulgarianB4	Bulgarian	HG00232	English	mg23	Georgian	HGDP01152	Italian_North	DAG06-261	Kaitag	MOL-015	Moldavian	HGDP00732	Palestinian	HGDP01070	Sardinian	CAR212	Spanish	syria461	Syrian
AZR-0869	Azeri	BulgarianA1	Bulgarian	HG00231	English	mg62	Georgian	HGDP01153	Italian_North	DAG06-262	Kaitag	MOL-024	Moldavian	HGDP00733	Palestinian	HGDP01071	Sardinian	CAR256	Spanish	syria6	Syrian
AZR-0870	Azeri	BulgarianB1	Bulgarian	HG00126	English	mg27	Georgian	HGDP01155	Italian_North	DAG06-578	Kaitag	MOL-058	Moldavian	HGDP00734	Palestinian	HGDP01072	Sardinian	CAR257	Spanish	syria7	Syrian
AZR-1010	Azeri	BulgarianC1	Bulgarian	HG00160	English	mg31	Georgian	HGDP01156	Italian_North	DAG06-786	Kaitag	MOL-064	Moldavian	HGDP00735	Palestinian	HGDP01073	Sardinian	COD068	Spanish	DAG-090	Tabasaran
AZR-1012	Azeri	BulgarianF1	Bulgarian	Est393	Estonian	mg34	Georgian	HGDP01157	Italian_North	DAG06-824	Kaitag	MOL-065	Moldavian	HGDP00736	Palestinian	HGDP01074	Sardinian	COD147	Spanish	DAG-122	Tabasaran
AZR-1013	Azeri	BulgarianH2	Bulgarian	Est375	Estonian	mg40	Georgian	HGDP01161	Italian_North	DAG06-826	Kaitag	MOL-066	Moldavian	HGDP00737	Palestinian	HGDP01075	Sardinian	COM032	Spanish	DAG-123	Tabasaran
AZR-1017	Azeri	BulgarianF2	Bulgarian	Est380	Estonian	NA17373	Greek	HGDP01162	Italian_North	DAG06-830	Kaitag	MOL-067	Moldavian	HGDP00739	Palestinian	HGDP01076	Sardinian	DAN072	Spanish	DAG-124	Tabasaran
AZR-1018	Azeri	HG01695	Canary_Islander	Est391	Estonian	NA17374	Greek	HGDP01163	Italian_North	ABA-035	Karachai	MOL-069	Moldavian	HGDP00740	Palestinian	HGDP01077	Sardinian	EST038	Spanish	DAG-127	Tabasaran
AZR-1037	Azeri	HG01694	Canary_Islander	Est377	Estonian	NA17375	Greek	HGDP01164	Italian_North	ABA-048	Karachai	MOE-001	Mordovian	HGDP00741	Palestinian	HGDP01078	Sardinian	EST093	Spanish	DAG-147	Tabasaran
AZR-1039	Azeri	ch126	Chechen	Est372	Estonian	NA17376	Greek	HGDP01166	Italian_North	ABA-052	Karachai	MOE-002	Mordovian	HGDP00745	Palestinian	HGDP01079	Sardinian	FER007	Spanish	DAG-152	Tabasaran
AZR-1054	Azeri	ch16	Chechen	Est358	Estonian	NA17377	Greek	HGDP01167	Italian_North	ABA-056	Karachai	MOE-010	Mordovian	A306	Romanian	SaudiA5	Saudi	FER015	Spanish	DAG-160	Tabasaran
AZR-1058	Azeri	ch174	Chechen	Est400	Estonian	NA17372	Greek	HGDP01168	Italian_North	ABA-065	Karachai	MOE-014	Mordovian	A325	Romanian	SaudiA6	Saudi	FER023	Spanish	DAG-178	Tabasaran

## Sheet: G. F4 EBA LEU grouped
Pop A	Pop B	Pop C	Pop D	f4	std.err	Z-score	ABBA	BABA	SNPs
Bohemia_Unetice_preClassical	Germany_EBA_LEU	Germany_BellBeaker_SG	Mbuti.DG	0.000251	8.4e-05	2.982	58551	58281	1079426
Bohemia_Unetice_preClassical	Germany_EBA_LEU	Germany_BellBeaker_CG	Mbuti.DG	2.2e-05	0.000101	0.22	57394	57370	1061545
Bohemia_Unetice_preClassical	Germany_EBA_LEU	Bohemia_BB_Late	Mbuti.DG	0.000257	8.3e-05	3.088	59524	59243	1095853
Bohemia_Unetice_preClassical	Germany_EBA_LEU	Bohemia_BB_Early	Mbuti.DG	0.000248	0.000102	2.437	49473	49245	916159
Bohemia_Unetice_preClassical	Germany_EBA_LEU	Poland_BellBeaker	Mbuti.DG	0.000267	9.9e-05	2.685	52438	52180	967857
Bohemia_Unetice_preClassical	Germany_EBA_LEU	France_BellBeaker	Mbuti.DG	0.000267	9.8e-05	2.738	49860	49614	922118
Bohemia_Unetice_preClassical	Germany_EBA_LEU	Germany_CordedWare	Mbuti.DG	0.000308	0.0001	3.075	58398	58067	1074027
Bohemia_Unetice_preClassical	Germany_EBA_LEU	Bohemia_CW_Late	Mbuti.DG	0.000248	8.9e-05	2.768	58840	58572	1084111
Bohemia_Unetice_preClassical	Germany_EBA_LEU	Bohemia_CW_Early	Mbuti.DG	0.000158	8.7e-05	1.816	59293	59120	1094338
Bohemia_Unetice_Classical	Germany_EBA_LEU	Germany_BellBeaker_SG	Mbuti.DG	0.000145	8.9e-05	1.635	58447	58291	1078329
Bohemia_Unetice_Classical	Germany_EBA_LEU	Germany_BellBeaker_CG	Mbuti.DG	3.8e-05	0.000101	0.37	57395	57355	1060696
Bohemia_Unetice_Classical	Germany_EBA_LEU	Bohemia_BB_Late	Mbuti.DG	0.000136	8.8e-05	1.54	59400	59251	1094712
Bohemia_Unetice_Classical	Germany_EBA_LEU	Bohemia_BB_Early	Mbuti.DG	6e-05	0.000105	0.574	49392	49336	915902
Bohemia_Unetice_Classical	Germany_EBA_LEU	Poland_BellBeaker	Mbuti.DG	0.000153	0.000106	1.448	52383	52235	967503
Bohemia_Unetice_Classical	Germany_EBA_LEU	France_BellBeaker	Mbuti.DG	5.5e-05	0.000101	0.548	49777	49726	921913
Bohemia_Unetice_Classical	Germany_EBA_LEU	Germany_CordedWare	Mbuti.DG	4.9e-05	0.000108	0.457	58186	58133	1073105
Bohemia_Unetice_Classical	Germany_EBA_LEU	Bohemia_CW_Late	Mbuti.DG	0.000116	9.1e-05	1.267	58702	58576	1083000
Bohemia_Unetice_Classical	Germany_EBA_LEU	Bohemia_CW_Early	Mbuti.DG	4.1e-05	8.7e-05	0.472	59187	59142	1093295
Germany_Lech_EBA	Germany_EBA_LEU	Germany_BellBeaker_SG	Mbuti.DG	0.000629	0.00012	5.256	57605	56941	1056599
Germany_Lech_EBA	Germany_EBA_LEU	Germany_BellBeaker_CG	Mbuti.DG	8.2e-05	0.000124	0.661	56326	56241	1039261
Germany_Lech_EBA	Germany_EBA_LEU	Bohemia_BB_Late	Mbuti.DG	0.000403	0.000111	3.625	58110	57680	1067005
Germany_Lech_EBA	Germany_EBA_LEU	Bohemia_BB_Early	Mbuti.DG	-0.000171	0.000144	-1.186	48928	49083	907889
Germany_Lech_EBA	Germany_EBA_LEU	Poland_BellBeaker	Mbuti.DG	0.000392	0.000135	2.904	52133	51757	959046
Germany_Lech_EBA	Germany_EBA_LEU	France_BellBeaker	Mbuti.DG	0.000574	0.00013	4.409	49847	49320	916766
Germany_Lech_EBA	Germany_EBA_LEU	Germany_CordedWare	Mbuti.DG	-0.00034	0.000134	-2.537	56744	57101	1049486
Germany_Lech_EBA	Germany_EBA_LEU	Bohemia_CW_Late	Mbuti.DG	-0.000154	0.000119	-1.298	57294	57458	1058920
Germany_Lech_EBA	Germany_EBA_LEU	Bohemia_CW_Early	Mbuti.DG	-0.000315	0.000114	-2.754	57497	57833	1065669
Germany_EBA_Unetice	Germany_EBA_LEU	Germany_BellBeaker_SG	Mbuti.DG	0.00034	0.00015	2.27	55916	55564	1032748
Germany_EBA_Unetice	Germany_EBA_LEU	Germany_BellBeaker_CG	Mbuti.DG	0.000674	0.000167	4.043	55487	54797	1022148
Germany_EBA_Unetice	Germany_EBA_LEU	Bohemia_BB_Late	Mbuti.DG	0.000313	0.000146	2.137	56586	56259	1044352
Germany_EBA_Unetice	Germany_EBA_LEU	Bohemia_BB_Early	Mbuti.DG	0.000441	0.00019	2.327	48072	47680	889959
Germany_EBA_Unetice	Germany_EBA_LEU	Poland_BellBeaker	Mbuti.DG	0.000388	0.000175	2.224	50762	50398	937559
Germany_EBA_Unetice	Germany_EBA_LEU	France_BellBeaker	Mbuti.DG	0.000351	0.000178	1.976	48491	48176	896919
Germany_EBA_Unetice	Germany_EBA_LEU	Germany_CordedWare	Mbuti.DG	0.000546	0.000173	3.152	56117	55554	1031760
Germany_EBA_Unetice	Germany_EBA_LEU	Bohemia_CW_Late	Mbuti.DG	0.000354	0.000154	2.297	56115	55749	1036023
Germany_EBA_Unetice	Germany_EBA_LEU	Bohemia_CW_Early	Mbuti.DG	0.000212	0.000152	1.395	56373	56153	1043132
Germany_Lech_EBA	Bohemia_Unetice_preClassical	Germany_BellBeaker_SG	Mbuti.DG	0.000351	0.000108	3.243	57217	56847	1053784
Germany_Lech_EBA	Bohemia_Unetice_preClassical	Germany_BellBeaker_CG	Mbuti.DG	4.5e-05	0.000121	0.368	56055	56009	1036567
Germany_Lech_EBA	Bohemia_Unetice_preClassical	Bohemia_BB_Late	Mbuti.DG	0.000196	0.000101	1.939	57696	57488	1063160
Germany_Lech_EBA	Bohemia_Unetice_preClassical	Bohemia_BB_Early	Mbuti.DG	-0.000422	0.000136	-3.113	48709	49092	907175
Germany_Lech_EBA	Bohemia_Unetice_preClassical	Poland_BellBeaker	Mbuti.DG	0.000134	0.000123	1.094	51902	51773	958106
Germany_Lech_EBA	Bohemia_Unetice_preClassical	France_BellBeaker	Mbuti.DG	0.000304	0.000121	2.507	49616	49337	916290
Germany_Lech_EBA	Bohemia_Unetice_preClassical	Germany_CordedWare	Mbuti.DG	-0.000648	0.000125	-5.181	56311	56989	1046240
Germany_Lech_EBA	Bohemia_Unetice_preClassical	Bohemia_CW_Late	Mbuti.DG	-0.000426	0.000108	-3.95	56905	57356	1055918
Germany_Lech_EBA	Bohemia_Unetice_preClassical	Bohemia_CW_Early	Mbuti.DG	-0.000509	0.000106	-4.803	57108	57649	1061907
Germany_Lech_EBA	Bohemia_Unetice_Classical	Germany_BellBeaker_SG	Mbuti.DG	0.000452	0.000116	3.881	57262	56787	1052903
Germany_Lech_EBA	Bohemia_Unetice_Classical	Germany_BellBeaker_CG	Mbuti.DG	3.6e-05	0.000126	0.285	56082	56045	1035836
Germany_Lech_EBA	Bohemia_Unetice_Classical	Bohemia_BB_Late	Mbuti.DG	0.000269	0.00011	2.453	57707	57422	1062211
Germany_Lech_EBA	Bohemia_Unetice_Classical	Bohemia_BB_Early	Mbuti.DG	-0.00024	0.000142	-1.69	48801	49019	906928
Germany_Lech_EBA	Bohemia_Unetice_Classical	Poland_BellBeaker	Mbuti.DG	0.000224	0.000137	1.639	51954	51740	957799
Germany_Lech_EBA	Bohemia_Unetice_Classical	France_BellBeaker	Mbuti.DG	0.000501	0.000132	3.803	49748	49289	916124
Germany_Lech_EBA	Bohemia_Unetice_Classical	Germany_CordedWare	Mbuti.DG	-0.000419	0.000135	-3.11	56389	56827	1045362
Germany_Lech_EBA	Bohemia_Unetice_Classical	Bohemia_CW_Late	Mbuti.DG	-0.000285	0.000119	-2.389	56950	57250	1055022
Germany_Lech_EBA	Bohemia_Unetice_Classical	Bohemia_CW_Early	Mbuti.DG	-0.000425	0.000115	-3.684	57125	57577	1060998
Bohemia_Unetice_Classical	Bohemia_Unetice_preClassical	Germany_BellBeaker_SG	Mbuti.DG	-9.5e-05	8.6e-05	-1.106	58024	58126	1074005
Bohemia_Unetice_Classical	Bohemia_Unetice_preClassical	Germany_BellBeaker_CG	Mbuti.DG	1.7e-05	9.4e-05	0.184	57077	57059	1056338
Bohemia_Unetice_Classical	Bohemia_Unetice_preClassical	Bohemia_BB_Late	Mbuti.DG	-8.9e-05	8e-05	-1.115	58850	58947	1088396
Bohemia_Unetice_Classical	Bohemia_Unetice_preClassical	Bohemia_BB_Early	Mbuti.DG	-0.000189	9.6e-05	-1.959	49180	49352	914812
Bohemia_Unetice_Classical	Bohemia_Unetice_preClassical	Poland_BellBeaker	Mbuti.DG	-0.000114	9.6e-05	-1.182	52132	52242	966167
Bohemia_Unetice_Classical	Bohemia_Unetice_preClassical	France_BellBeaker	Mbuti.DG	-0.000211	9.3e-05	-2.279	49590	49785	921233
Bohemia_Unetice_Classical	Bohemia_Unetice_preClassical	Germany_CordedWare	Mbuti.DG	-0.000267	0.000101	-2.652	57681	57966	1067807
Bohemia_Unetice_Classical	Bohemia_Unetice_preClassical	Bohemia_CW_Late	Mbuti.DG	-0.000125	8.7e-05	-1.434	58263	58397	1078160
Bohemia_Unetice_Classical	Bohemia_Unetice_preClassical	Bohemia_CW_Early	Mbuti.DG	-0.000105	8.1e-05	-1.284	58686	58799	1086967
Germany_EBA_Unetice	Bohemia_Unetice_preClassical	Germany_BellBeaker_SG	Mbuti.DG	9.5e-05	0.000147	0.651	55603	55504	1029708
Germany_EBA_Unetice	Bohemia_Unetice_preClassical	Germany_BellBeaker_CG	Mbuti.DG	0.00061	0.00016	3.809	55238	54617	1018900
Germany_EBA_Unetice	Bohemia_Unetice_preClassical	Bohemia_BB_Late	Mbuti.DG	0.000107	0.000141	0.754	56218	56107	1040043
Germany_EBA_Unetice	Bohemia_Unetice_preClassical	Bohemia_BB_Early	Mbuti.DG	0.000202	0.000182	1.107	47924	47745	889164
Germany_EBA_Unetice	Bohemia_Unetice_preClassical	Poland_BellBeaker	Mbuti.DG	0.000113	0.00017	0.665	50551	50445	936571
Germany_EBA_Unetice	Bohemia_Unetice_preClassical	France_BellBeaker	Mbuti.DG	5.8e-05	0.000166	0.346	48301	48250	896414
Germany_EBA_Unetice	Bohemia_Unetice_preClassical	Germany_CordedWare	Mbuti.DG	0.0002	0.000168	1.194	55700	55494	1027857
Germany_EBA_Unetice	Bohemia_Unetice_preClassical	Bohemia_CW_Late	Mbuti.DG	9.7e-05	0.000146	0.661	55765	55665	1032636
Germany_EBA_Unetice	Bohemia_Unetice_preClassical	Bohemia_CW_Early	Mbuti.DG	4.5e-05	0.000149	0.304	56024	55977	1038882
Germany_EBA_Unetice	Bohemia_Unetice_Classical	Germany_BellBeaker_SG	Mbuti.DG	0.000219	0.000148	1.478	55707	55482	1028887
Germany_EBA_Unetice	Bohemia_Unetice_Classical	Germany_BellBeaker_CG	Mbuti.DG	0.000653	0.000164	3.975	55298	54633	1018199
Germany_EBA_Unetice	Bohemia_Unetice_Classical	Bohemia_BB_Late	Mbuti.DG	0.000212	0.000144	1.472	56277	56056	1039215
Germany_EBA_Unetice	Bohemia_Unetice_Classical	Bohemia_BB_Early	Mbuti.DG	0.000414	0.000191	2.163	48062	47694	889020
Germany_EBA_Unetice	Bohemia_Unetice_Classical	Poland_BellBeaker	Mbuti.DG	0.000249	0.000176	1.414	50672	50439	936309
Germany_EBA_Unetice	Bohemia_Unetice_Classical	France_BellBeaker	Mbuti.DG	0.000288	0.000174	1.658	48446	48188	896256
Germany_EBA_Unetice	Bohemia_Unetice_Classical	Germany_CordedWare	Mbuti.DG	0.000495	0.000174	2.844	55841	55332	1027147
Germany_EBA_Unetice	Bohemia_Unetice_Classical	Bohemia_CW_Late	Mbuti.DG	0.000221	0.000151	1.459	55866	55638	1031816
Germany_EBA_Unetice	Bohemia_Unetice_Classical	Bohemia_CW_Early	Mbuti.DG	0.000169	0.000152	1.109	56119	55944	1038091
Germany_EBA_Unetice	Germany_Lech_EBA	Germany_BellBeaker_SG	Mbuti.DG	-0.000221	0.000161	-1.37	54644	54868	1013634
Germany_EBA_Unetice	Germany_Lech_EBA	Germany_BellBeaker_CG	Mbuti.DG	0.000596	0.000179	3.336	54422	53825	1002792
Germany_EBA_Unetice	Germany_Lech_EBA	Bohemia_BB_Late	Mbuti.DG	-5.6e-05	0.000159	-0.354	55129	55186	1020610
Germany_EBA_Unetice	Germany_Lech_EBA	Bohemia_BB_Early	Mbuti.DG	0.000623	0.000207	3.006	47818	47268	883121
Germany_EBA_Unetice	Germany_Lech_EBA	Poland_BellBeaker	Mbuti.DG	-3.2e-05	0.000187	-0.171	50220	50249	930094
Germany_EBA_Unetice	Germany_Lech_EBA	France_BellBeaker	Mbuti.DG	-0.00023	0.000185	-1.246	48069	48274	892290
Germany_EBA_Unetice	Germany_Lech_EBA	Germany_CordedWare	Mbuti.DG	0.000943	0.000191	4.928	55105	54153	1010390
Germany_EBA_Unetice	Germany_Lech_EBA	Bohemia_CW_Late	Mbuti.DG	0.000523	0.000168	3.116	55051	54520	1015239
Germany_EBA_Unetice	Germany_Lech_EBA	Bohemia_CW_Early	Mbuti.DG	0.000554	0.000167	3.324	55232	54667	1019579

## Sheet: H. distal qpAdm
Distal qpAdm for LEU_EBA and relevenat EEBA groups with the parameter 'allSNPs: NO'
OG: Mbuti.DG, Turkey_Epipaleolithic, Iran_GanjDareh_N, Russia_MA1_HG.SG, Russia_Kostenki14, Italy_North_Villabruna_HG
LEU_EBA
Target	OG	nRef	Refs	Pval	SSE	C1	C2	C3	C4	SE1	SE2	SE3	SE4
Germany_EBA_LEU	OG1	1	Turkey_N	1.5e-293	0	0	NA	NA	0	NA	NA
Germany_EBA_LEU	OG1	2	Turkey_N;CHG	1.38e-147	4.88e-05	0.077	0.923	NA	NA	0.108	0.108	NA	NA
Germany_EBA_LEU	OG1	3	Turkey_N;WHG	2.63e-179	1.87e-05	0.723	0.277	NA	NA	0.02	0.02	NA	NA
Germany_EBA_LEU	OG1	4	Turkey_N;EHG	1.59e-30	3.12e-06	0.482	0.518	NA	NA	0.019	0.019	NA	NA
Germany_EBA_LEU	OG1	5	Turkey_N;CHG;WHG	1.37e-39	5.29e-06	0.244	0.492	0.264	NA	0.031	0.027	0.012	NA
Germany_EBA_LEU	OG1	6	Turkey_N;CHG;EHG	6.86e-22	2.35e-06	0.403	0.138	0.459	NA	0.022	0.022	0.018	NA
Germany_EBA_LEU	OG1	7	Turkey_N;WHG;EHG	2.14e-28	2.66e-06	0.481	0.043	0.476	NA	0.018	0.015	0.024	NA
Germany_EBA_LEU	OG1	8	Turkey_N;CHG;WHG;EHG	0.519901	2.65e-08	0.337	0.233	0.124	0.305	0.019	0.019	0.011	0.018
Bohemia_Unetice_preClassical
Target	OG	nRef	Refs	Pval	SSE	C1	C2	C3	C4	SE1	SE2	SE3	SE4
Bohemia_Unetice_preClassical	OG1	1	Turkey_N	0	0	0	NA	NA	0	NA	NA
Bohemia_Unetice_preClassical	OG1	2	Turkey_N;CHG	5.65e-155	6.59e-05	-0.08	1.08	NA	NA	0.137	0.137	NA	NA
Bohemia_Unetice_preClassical	OG1	3	Turkey_N;WHG	5.84e-227	2.07e-05	0.686	0.314	NA	NA	0.032	0.032	NA	NA
Bohemia_Unetice_preClassical	OG1	4	Turkey_N;EHG	1.24e-46	3.6e-06	0.462	0.538	NA	NA	0.016	0.016	NA	NA
Bohemia_Unetice_preClassical	OG1	5	Turkey_N;CHG;WHG	1.26e-37	6.01e-06	0.204	0.52	0.275	NA	0.029	0.024	0.012	NA
Bohemia_Unetice_preClassical	OG1	6	Turkey_N;CHG;EHG	1.95e-36	3.4e-06	0.378	0.139	0.483	NA	0.02	0.021	0.015	NA
Bohemia_Unetice_preClassical	OG1	7	Turkey_N;WHG;EHG	2.45e-44	2.69e-06	0.464	0.049	0.487	NA	0.014	0.012	0.02	NA
Bohemia_Unetice_preClassical	OG1	8	Turkey_N;CHG;WHG;EHG	0.0564198	1.69e-07	0.295	0.268	0.142	0.295	0.017	0.018	0.01	0.017
Bohemia_Unetice_Classical
Target	OG	nRef	Refs	Pval	SSE	C1	C2	C3	C4	SE1	SE2	SE3	SE4
Bohemia_Unetice_Classical	OG1	1	Turkey_N	0	0	0	NA	NA	0	NA	NA
Bohemia_Unetice_Classical	OG1	2	Turkey_N;CHG	1.07e-142	4.06e-05	0.217	0.783	NA	NA	0.069	0.069	NA	NA
Bohemia_Unetice_Classical	OG1	3	Turkey_N;WHG	6.85e-184	1.85e-05	0.707	0.293	NA	NA	0.015	0.015	NA	NA
Bohemia_Unetice_Classical	OG1	4	Turkey_N;EHG	5.67e-44	3.24e-06	0.496	0.504	NA	NA	0.015	0.015	NA	NA
Bohemia_Unetice_Classical	OG1	5	Turkey_N;CHG;WHG	1.49e-35	5.12e-06	0.246	0.493	0.261	NA	0.028	0.024	0.012	NA
Bohemia_Unetice_Classical	OG1	6	Turkey_N;CHG;EHG	3.26e-32	3.08e-06	0.402	0.152	0.446	NA	0.02	0.022	0.015	NA
Bohemia_Unetice_Classical	OG1	7	Turkey_N;WHG;EHG	2.46e-41	2.43e-06	0.503	0.05	0.447	NA	0.014	0.013	0.021	NA
Bohemia_Unetice_Classical	OG1	8	Turkey_N;CHG;WHG;EHG	0.378576	8.15e-08	0.326	0.259	0.136	0.279	0.017	0.018	0.01	0.016
Germany_Lech_EBA
Target	OG	nRef	Refs	Pval	SSE	C1	C2	C3	C4	SE1	SE2	SE3	SE4
Germany_Lech_EBA	OG1	1	Turkey_N	3.85e-189	0	0	NA	NA	0	NA	NA
Germany_Lech_EBA	OG1	2	Turkey_N;CHG	2.54e-130	2.81e-05	0.389	0.611	NA	NA	0.078	0.078	NA	NA
Germany_Lech_EBA	OG1	3	Turkey_N;WHG	1.39e-100	9.28e-06	0.796	0.204	NA	NA	0.012	0.012	NA	NA
Germany_Lech_EBA	OG1	4	Turkey_N;EHG	1.06e-34	2.93e-06	0.59	0.41	NA	NA	0.018	0.018	NA	NA
Germany_Lech_EBA	OG1	5	Turkey_N;CHG;WHG	8.7e-20	2.64e-06	0.421	0.355	0.224	NA	0.026	0.022	0.01	NA
Germany_Lech_EBA	OG1	6	Turkey_N;CHG;EHG	7.91e-30	3.19e-06	0.522	0.102	0.376	NA	0.023	0.022	0.017	NA
Germany_Lech_EBA	OG1	7	Turkey_N;WHG;EHG	4.31e-25	1.45e-06	0.601	0.076	0.323	NA	0.016	0.012	0.02	NA
Germany_Lech_EBA	OG1	8	Turkey_N;CHG;WHG;EHG	0.194892	1.21e-07	0.456	0.206	0.138	0.2	0.019	0.02	0.011	0.018
Germany_EBA_Unetice
Target	OG	nRef	Refs	Pval	SSE	C1	C2	C3	C4	SE1	SE2	SE3	SE4
Germany_EBA_Unetice	OG1	1	Turkey_N	4.98e-174	0	0	NA	NA	0	NA	NA
Germany_EBA_Unetice	OG1	2	Turkey_N;CHG	3.22e-122	3.53e-05	0.417	0.583	NA	NA	0.099	0.099	NA	NA
Germany_EBA_Unetice	OG1	3	Turkey_N;WHG	3.13e-101	1.62e-05	0.742	0.258	NA	NA	0.018	0.018	NA	NA
Germany_EBA_Unetice	OG1	4	Turkey_N;EHG	2.42e-24	3.44e-06	0.496	0.504	NA	NA	0.019	0.019	NA	NA
Germany_EBA_Unetice	OG1	5	Turkey_N;CHG;WHG	8.58e-21	5.99e-06	0.25	0.468	0.282	NA	0.036	0.031	0.014	NA
Germany_EBA_Unetice	OG1	6	Turkey_N;CHG;EHG	2.21e-19	3.96e-06	0.411	0.132	0.457	NA	0.026	0.027	0.02	NA
Germany_EBA_Unetice	OG1	7	Turkey_N;WHG;EHG	3.64e-21	2.14e-06	0.492	0.056	0.452	NA	0.018	0.016	0.023	NA
Germany_EBA_Unetice	OG1	8	Turkey_N;CHG;WHG;EHG	0.00735448	7.23e-07	0.308	0.267	0.147	0.278	0.027	0.028	0.017	0.026

## Sheet: I. prox qpAdm as BB&CW
Proximal qpAdm for LEU and relevant EBA groups with the parameter 'allSNPs: NO'
OG: Mbuti.DG, Germany_EN_LBK, Lithuania_EMN_Narva, CHG, Ukraine_N, Latvia_HG
LEU_EBA grouped
Target	OG	nRef	Refs	Pval	SSE	C1	C2	C3	SE1	SE2	SE3	Feasible?
Germany_EBA_LEU	OG1	1	Germany_BellBeaker_CG	0.00759252	0	0	NA	NA	0	NA	NA	YES
Germany_EBA_LEU	OG1	2	Germany_BellBeaker_SG	2.85e-33	0	0	NA	NA	0	NA	NA	YES
Germany_EBA_LEU	OG1	3	Bohemia_BB_Late	1.26e-33	0	0	NA	NA	0	NA	NA	YES
Germany_EBA_LEU	OG1	4	Bohemia_BB_Early	1.35e-07	0	0	NA	NA	0	NA	NA	YES
Germany_EBA_LEU	OG1	5	Germany_CordedWare	6.1e-24	0	0	NA	NA	0	NA	NA	YES
Germany_EBA_LEU	OG1	6	Bohemia_CW_Early	9.66e-84	0	0	NA	NA	0	NA	NA	YES
Germany_EBA_LEU	OG1	7	Bohemia_CW_Late	4.05e-54	0	0	NA	NA	0	NA	NA	YES
Germany_EBA_LEU	OG1	8	Germany_BellBeaker_CG;Germany_CordedWare	0.0501065	4.56e-07	0.809	0.191	NA	0.069	0.069	NA	YES
Germany_EBA_LEU	OG1	9	Germany_BellBeaker_CG;Bohemia_CW_Early	0.36963	1.96e-07	0.789	0.211	NA	0.053	0.053	NA	YES
Germany_EBA_LEU	OG1	10	Germany_BellBeaker_CG;Bohemia_CW_Late	0.175006	2.86e-07	0.772	0.228	NA	0.06	0.06	NA	YES
Germany_EBA_LEU	OG1	11	Germany_BellBeaker_SG;Germany_CordedWare	5.72e-07	3.66e-07	0.584	0.416	NA	0.043	0.043	NA	YES
Germany_EBA_LEU	OG1	12	Germany_BellBeaker_SG;Bohemia_CW_Early	8.19e-07	9.68e-08	0.633	0.367	NA	0.028	0.028	NA	YES
Germany_EBA_LEU	OG1	13	Germany_BellBeaker_SG;Bohemia_CW_Late	1.02e-08	1.9e-07	0.589	0.411	NA	0.034	0.034	NA	YES
Germany_EBA_LEU	OG1	14	Bohemia_BB_Late;Germany_CordedWare	2.37e-07	4.91e-07	0.603	0.397	NA	0.044	0.044	NA	YES
Germany_EBA_LEU	OG1	15	Bohemia_BB_Late;Bohemia_CW_Early	2.27e-06	1.31e-07	0.656	0.344	NA	0.028	0.028	NA	YES
Germany_EBA_LEU	OG1	16	Bohemia_BB_Late;Bohemia_CW_Late	1.22e-08	2.56e-07	0.612	0.388	NA	0.035	0.035	NA	YES
Germany_EBA_LEU	OG1	17	Bohemia_BB_Early;Germany_CordedWare	0.517409	2.05e-06	3.054	-2.054	NA	1.101	1.101	NA	NO
Germany_EBA_LEU	OG1	18	Bohemia_BB_Early;Bohemia_CW_Early	0.848485	1.2e-06	2.744	-1.744	NA	0.728	0.728	NA	NO
Germany_EBA_LEU	OG1	19	Bohemia_BB_Early;Bohemia_CW_Late	0.581317	1.54e-06	4.096	-3.096	NA	2.008	2.008	NA	NO
Germany_EBA_LEU	OG1	20	Germany_BellBeaker_CG;Latvia_BA	0.0031625	5.53e-07	0.975	0.025	NA	0.049	0.049	NA	YES
Germany_EBA_LEU	OG1	21	Germany_BellBeaker_SG;Latvia_BA	3.54e-24	1.66e-06	0.811	0.189	NA	0.03	0.03	NA	YES
Germany_EBA_LEU	OG1	22	Bohemia_BB_Late;Latvia_BA	4.54e-21	1.81e-06	0.811	0.189	NA	0.026	0.026	NA	YES
Germany_EBA_LEU	OG1	23	Bohemia_BB_Early;Latvia_BA	2.14e-06	1.31e-06	1.213	-0.213	NA	0.1	0.1	NA	NO
Germany_EBA_LEU	OG1	24	Germany_CordedWare;Latvia_BA	3.2e-23	2.45e-06	1.169	-0.169	NA	0.094	0.094	NA	NO
Germany_EBA_LEU	OG1	25	Bohemia_CW_Early;Latvia_BA	3.55e-86	1.51e-06	0.856	0.144	NA	0.3	0.3	NA	YES
Germany_EBA_LEU	OG1	26	Bohemia_CW_Late;Latvia_BA	5.67e-56	1.64e-06	1.088	-0.088	NA	0.126	0.126	NA	NO
Germany_EBA_LEU	OG1	27	Germany_BellBeaker_CG;Germany_CordedWare;Latvia_BA	0.0247514	3.93e-07	0.807	0.209	-0.016	0.071	0.075	0.048	NO
Germany_EBA_LEU	OG1	28	Germany_BellBeaker_CG;Bohemia_CW_Early;Latvia_BA	0.257334	1.24e-07	0.798	0.227	-0.025	0.057	0.058	0.046	NO
Germany_EBA_LEU	OG1	29	Germany_BellBeaker_CG;Bohemia_CW_Late;Latvia_BA	0.0971418	2.36e-07	0.775	0.237	-0.012	0.063	0.064	0.044	NO
Germany_EBA_LEU	OG1	30	Germany_BellBeaker_SG;Germany_CordedWare;Latvia_BA	4.71e-08	4.82e-07	0.577	0.394	0.03	0.043	0.056	0.037	YES
Germany_EBA_LEU	OG1	31	Germany_BellBeaker_SG;Bohemia_CW_Early;Latvia_BA	7.84e-08	1.61e-07	0.63	0.337	0.033	0.029	0.035	0.03	YES
Germany_EBA_LEU	OG1	32	Germany_BellBeaker_SG;Bohemia_CW_Late;Latvia_BA	4.34e-09	3.23e-07	0.58	0.365	0.054	0.033	0.04	0.029	YES
Germany_EBA_LEU	OG1	33	Bohemia_BB_Late;Germany_CordedWare;Latvia_BA	7.22e-08	6.31e-07	0.599	0.362	0.038	0.043	0.059	0.037	YES
Germany_EBA_LEU	OG1	34	Bohemia_BB_Late;Bohemia_CW_Early;Latvia_BA	6.99e-07	2.54e-07	0.652	0.304	0.044	0.029	0.036	0.03	YES
Germany_EBA_LEU	OG1	35	Bohemia_BB_Late;Bohemia_CW_Late;Latvia_BA	2.23e-08	4.64e-07	0.609	0.328	0.063	0.033	0.042	0.029	YES
Germany_EBA_LEU	OG1	36	Bohemia_BB_Early;Germany_CordedWare;Latvia_BA	0.472531	3.05e-06	3.112	-1.949	-0.163	1.135	1.062	0.226	NO
Germany_EBA_LEU	OG1	37	Bohemia_BB_Early;Bohemia_CW_Early;Latvia_BA	0.878069	3.31e-07	2.759	-1.645	-0.114	0.745	0.694	0.182	NO
Germany_EBA_LEU	OG1	38	Bohemia_BB_Early;Bohemia_CW_Late;Latvia_BA	0.829647	8.04e-07	4.341	-2.996	-0.345	2.233	2.016	0.348	NO
Germany_Lech_EBA
Target	OG	nRef	Refs	Pval	SSE	C1	C2	C3	SE1	SE2	SE3	Feasible?
Germany_Lech_EBA	OG1	1	Germany_BellBeaker_CG	2.44e-19	0	0	NA	NA	0	NA	NA	YES
Germany_Lech_EBA	OG1	2	Germany_BellBeaker_SG	2.1e-12	0	0	NA	NA	0	NA	NA	YES
Germany_Lech_EBA	OG1	3	Bohemia_BB_Late	4.11e-16	0	0	NA	NA	0	NA	NA	YES
Germany_Lech_EBA	OG1	4	Bohemia_BB_Early	6.84e-55	0	0	NA	NA	0	NA	NA	YES
Germany_Lech_EBA	OG1	5	Germany_CordedWare	1.9e-86	0	0	NA	NA	0	NA	NA	YES
Germany_Lech_EBA	OG1	6	Bohemia_CW_Early	2.6e-210	0	0	NA	NA	0	NA	NA	YES
Germany_Lech_EBA	OG1	7	Bohemia_CW_Late	8.3e-166	0	0	NA	NA	0	NA	NA	YES
Germany_Lech_EBA	OG1	8	Germany_BellBeaker_CG;Germany_CordedWare	0.00097864	8.02e-07	1.762	-0.762	NA	0.157	0.157	NA	NO
Germany_Lech_EBA	OG1	9	Germany_BellBeaker_CG;Bohemia_CW_Early	8.95e-05	1.6e-06	1.608	-0.608	NA	0.109	0.109	NA	NO
Germany_Lech_EBA	OG1	10	Germany_BellBeaker_CG;Bohemia_CW_Late	3.99e-05	1.34e-06	1.711	-0.711	NA	0.139	0.139	NA	NO
Germany_Lech_EBA	OG1	11	Germany_BellBeaker_SG;Germany_CordedWare	0.0338179	1.14e-07	1.311	-0.311	NA	0.051	0.051	NA	NO
Germany_Lech_EBA	OG1	12	Germany_BellBeaker_SG;Bohemia_CW_Early	0.0490578	2.28e-07	1.281	-0.281	NA	0.043	0.043	NA	NO
Germany_Lech_EBA	OG1	13	Germany_BellBeaker_SG;Bohemia_CW_Late	0.0454018	1.71e-07	1.323	-0.323	NA	0.052	0.052	NA	NO
Germany_Lech_EBA	OG1	14	Bohemia_BB_Late;Germany_CordedWare	0.0749454	1.71e-07	1.363	-0.363	NA	0.052	0.052	NA	NO
Germany_Lech_EBA	OG1	15	Bohemia_BB_Late;Bohemia_CW_Early	0.00998958	4.45e-07	1.311	-0.311	NA	0.042	0.042	NA	NO
Germany_Lech_EBA	OG1	16	Bohemia_BB_Late;Bohemia_CW_Late	0.0255559	3.15e-07	1.37	-0.37	NA	0.051	0.051	NA	NO
Germany_Lech_EBA	OG1	17	Bohemia_BB_Early;Germany_CordedWare	0.226785	3.05e-05	8.115	-7.115	NA	4.075	4.075	NA	NO
Germany_Lech_EBA	OG1	18	Bohemia_BB_Early;Bohemia_CW_Early	0.673301	6.39e-06	5.781	-4.781	NA	1.616	1.616	NA	NO
Germany_Lech_EBA	OG1	19	Bohemia_BB_Early;Bohemia_CW_Late	0.30711	2.56e-05	13.404	-12.404	NA	9.952	9.952	NA	NO
Germany_Lech_EBA	OG1	20	Germany_BellBeaker_CG;Latvia_BA	1.39e-07	2.1e-06	1.404	-0.404	NA	0.074	0.074	NA	NO
Germany_Lech_EBA	OG1	21	Germany_BellBeaker_SG;Latvia_BA	9.84e-06	4.24e-07	1.186	-0.186	NA	0.036	0.036	NA	NO
Germany_Lech_EBA	OG1	22	Bohemia_BB_Late;Latvia_BA	1.34e-06	4.49e-07	1.198	-0.198	NA	0.033	0.033	NA	NO
Germany_Lech_EBA	OG1	23	Bohemia_BB_Early;Latvia_BA	1.82e-19	4.1e-05	2.414	-1.414	NA	0.303	0.303	NA	NO
Germany_Lech_EBA	OG1	24	Germany_CordedWare;Latvia_BA	3.04e-44	4.82e-05	2.46	-1.46	NA	0.327	0.327	NA	NO
Germany_Lech_EBA	OG1	25	Bohemia_CW_Early;Latvia_BA	5.89e-90	0.0473429	-42.543	43.543	NA	206.356	206.356	NA	NO
Germany_Lech_EBA	OG1	26	Bohemia_CW_Late;Latvia_BA	1.68e-82	0.00048462	5.507	-4.507	NA	2.162	2.162	NA	NO
Germany_Lech_EBA	OG1	27	Germany_BellBeaker_CG;Germany_CordedWare;Latvia_BA	0.00394058	3.23e-07	1.757	-0.574	-0.182	0.145	0.161	0.092	NO
Germany_Lech_EBA	OG1	28	Germany_BellBeaker_CG;Bohemia_CW_Early;Latvia_BA	0.00034384	5.21e-07	1.644	-0.448	-0.197	0.113	0.12	0.087	NO
Germany_Lech_EBA	OG1	29	Germany_BellBeaker_CG;Bohemia_CW_Late;Latvia_BA	0.00024847	4.65e-07	1.725	-0.508	-0.217	0.139	0.147	0.09	NO
Germany_Lech_EBA	OG1	30	Germany_BellBeaker_SG;Germany_CordedWare;Latvia_BA	0.0725704	4.76e-08	1.323	-0.257	-0.066	0.05	0.061	0.044	NO
Germany_Lech_EBA	OG1	31	Germany_BellBeaker_SG;Bohemia_CW_Early;Latvia_BA	0.0826272	6.3e-08	1.298	-0.234	-0.064	0.045	0.053	0.043	NO
Germany_Lech_EBA	OG1	32	Germany_BellBeaker_SG;Bohemia_CW_Late;Latvia_BA	0.0784497	3.43e-08	1.339	-0.266	-0.073	0.052	0.061	0.042	NO
Germany_Lech_EBA	OG1	33	Bohemia_BB_Late;Germany_CordedWare;Latvia_BA	0.345196	1.77e-08	1.373	-0.299	-0.074	0.051	0.061	0.041	NO
Germany_Lech_EBA	OG1	34	Bohemia_BB_Late;Bohemia_CW_Early;Latvia_BA	0.0555253	1.47e-07	1.325	-0.249	-0.076	0.043	0.051	0.039	NO
Germany_Lech_EBA	OG1	35	Bohemia_BB_Late;Bohemia_CW_Late;Latvia_BA	0.13892	6.97e-08	1.381	-0.298	-0.083	0.051	0.059	0.038	NO
Germany_Lech_EBA	OG1	36	Bohemia_BB_Early;Germany_CordedWare;Latvia_BA	0.208979	4.04e-05	7.893	-6.293	-0.6	3.748	3.505	0.627	NO
Germany_Lech_EBA	OG1	37	Bohemia_BB_Early;Bohemia_CW_Early;Latvia_BA	0.786787	7.52e-07	5.7	-4.314	-0.386	1.571	1.464	0.378	NO
Germany_Lech_EBA	OG1	38	Bohemia_BB_Early;Bohemia_CW_Late;Latvia_BA	0.602851	1.48e-05	11.797	-9.61	-1.186	7.596	6.858	1.05	NO
Bohemia_Unetice_Classical
Target	OG	nRef	Refs	Pval	SSE	C1	C2	C3	SE1	SE2	SE3	Feasible?
Bohemia_Unetice_Classical	OG1	1	Germany_BellBeaker_CG	0.00292532	0	0	NA	NA	0	NA	NA	YES
Bohemia_Unetice_Classical	OG1	2	Germany_BellBeaker_SG	2.97e-33	0	0	NA	NA	0	NA	NA	YES
Bohemia_Unetice_Classical	OG1	3	Bohemia_BB_Late	3.8e-40	0	0	NA	NA	0	NA	NA	YES
Bohemia_Unetice_Classical	OG1	4	Bohemia_BB_Early	9.92e-08	0	0	NA	NA	0	NA	NA	YES
Bohemia_Unetice_Classical	OG1	5	Germany_CordedWare	3.12e-26	0	0	NA	NA	0	NA	NA	YES
Bohemia_Unetice_Classical	OG1	6	Bohemia_CW_Early	3.19e-87	0	0	NA	NA	0	NA	NA	YES
Bohemia_Unetice_Classical	OG1	7	Bohemia_CW_Late	1.33e-56	0	0	NA	NA	0	NA	NA	YES
Bohemia_Unetice_Classical	OG1	8	Germany_BellBeaker_CG;Germany_CordedWare	0.0140711	1.9e-07	0.823	0.177	NA	0.069	0.069	NA	YES
Bohemia_Unetice_Classical	OG1	9	Germany_BellBeaker_CG;Bohemia_CW_Early	0.0744305	1.1e-07	0.807	0.193	NA	0.054	0.054	NA	YES
Bohemia_Unetice_Classical	OG1	10	Germany_BellBeaker_CG;Bohemia_CW_Late	0.0376223	1.43e-07	0.786	0.214	NA	0.063	0.063	NA	YES
Bohemia_Unetice_Classical	OG1	11	Germany_BellBeaker_SG;Germany_CordedWare	3.35e-07	2.6e-07	0.576	0.424	NA	0.041	0.041	NA	YES
Bohemia_Unetice_Classical	OG1	12	Germany_BellBeaker_SG;Bohemia_CW_Early	1.86e-07	2.24e-07	0.634	0.366	NA	0.029	0.029	NA	YES
Bohemia_Unetice_Classical	OG1	13	Germany_BellBeaker_SG;Bohemia_CW_Late	2.58e-09	2.4e-07	0.582	0.418	NA	0.035	0.035	NA	YES
Bohemia_Unetice_Classical	OG1	14	Bohemia_BB_Late;Germany_CordedWare	2.44e-07	3.05e-07	0.592	0.408	NA	0.038	0.038	NA	YES
Bohemia_Unetice_Classical	OG1	15	Bohemia_BB_Late;Bohemia_CW_Early	8.64e-07	1.8e-07	0.648	0.352	NA	0.027	0.027	NA	YES
Bohemia_Unetice_Classical	OG1	16	Bohemia_BB_Late;Bohemia_CW_Late	4.59e-09	2.33e-07	0.593	0.407	NA	0.033	0.033	NA	YES
Bohemia_Unetice_Classical	OG1	17	Bohemia_BB_Early;Germany_CordedWare	0.498624	2.8e-06	3.026	-2.026	NA	1.09	1.09	NA	NO
Bohemia_Unetice_Classical	OG1	18	Bohemia_BB_Early;Bohemia_CW_Early	0.93138	4.6e-07	2.723	-1.723	NA	0.709	0.709	NA	NO
Bohemia_Unetice_Classical	OG1	19	Bohemia_BB_Early;Bohemia_CW_Late	0.607624	1.02e-06	4.043	-3.043	NA	1.939	1.939	NA	NO
Bohemia_Unetice_Classical	OG1	20	Germany_BellBeaker_CG;Latvia_BA	0.00868474	3.31e-07	0.901	0.099	NA	0.043	0.043	NA	YES
Bohemia_Unetice_Classical	OG1	21	Germany_BellBeaker_SG;Latvia_BA	4.41e-17	9.31e-07	0.771	0.229	NA	0.027	0.027	NA	YES
Bohemia_Unetice_Classical	OG1	22	Bohemia_BB_Late;Latvia_BA	1.54e-16	1.14e-06	0.76	0.24	NA	0.024	0.024	NA	YES
Bohemia_Unetice_Classical	OG1	23	Bohemia_BB_Early;Latvia_BA	3.09e-07	1.58e-06	1.153	-0.153	NA	0.093	0.093	NA	NO
Bohemia_Unetice_Classical	OG1	24	Germany_CordedWare;Latvia_BA	5.64e-26	2.78e-06	1.143	-0.143	NA	0.088	0.088	NA	NO
Bohemia_Unetice_Classical	OG1	25	Bohemia_CW_Early;Latvia_BA	3.72e-90	3.59e-06	1.099	-0.099	NA	0.239	0.239	NA	NO
Bohemia_Unetice_Classical	OG1	26	Bohemia_CW_Late;Latvia_BA	1e-58	1.8e-06	1.029	-0.029	NA	0.085	0.085	NA	NO
Bohemia_Unetice_Classical	OG1	27	Germany_BellBeaker_CG;Germany_CordedWare;Latvia_BA	0.0177918	2.34e-07	0.793	0.139	0.067	0.066	0.073	0.044	YES
Bohemia_Unetice_Classical	OG1	28	Germany_BellBeaker_CG;Bohemia_CW_Early;Latvia_BA	0.0756008	1.01e-07	0.782	0.162	0.056	0.054	0.058	0.042	YES
Bohemia_Unetice_Classical	OG1	29	Germany_BellBeaker_CG;Bohemia_CW_Late;Latvia_BA	0.04488	1.51e-07	0.757	0.18	0.063	0.06	0.064	0.04	YES
Bohemia_Unetice_Classical	OG1	30	Germany_BellBeaker_SG;Germany_CordedWare;Latvia_BA	1.37e-05	2.4e-07	0.576	0.319	0.104	0.036	0.046	0.031	YES
Bohemia_Unetice_Classical	OG1	31	Germany_BellBeaker_SG;Bohemia_CW_Early;Latvia_BA	9.8e-05	6.37e-08	0.612	0.284	0.103	0.027	0.033	0.025	YES
Bohemia_Unetice_Classical	OG1	32	Germany_BellBeaker_SG;Bohemia_CW_Late;Latvia_BA	1.26e-05	1.42e-07	0.566	0.315	0.12	0.032	0.038	0.025	YES
Bohemia_Unetice_Classical	OG1	33	Bohemia_BB_Late;Germany_CordedWare;Latvia_BA	1.63e-05	3.47e-07	0.595	0.298	0.107	0.033	0.046	0.03	YES
Bohemia_Unetice_Classical	OG1	34	Bohemia_BB_Late;Bohemia_CW_Early;Latvia_BA	0.0008921	1.09e-07	0.629	0.265	0.106	0.026	0.032	0.024	YES
Bohemia_Unetice_Classical	OG1	35	Bohemia_BB_Late;Bohemia_CW_Late;Latvia_BA	5.07e-05	2.23e-07	0.587	0.292	0.121	0.03	0.038	0.024	YES
Bohemia_Unetice_Classical	OG1	36	Bohemia_BB_Early;Germany_CordedWare;Latvia_BA	0.380986	4.01e-06	3.138	-2.031	-0.108	1.208	1.127	0.231	NO
Bohemia_Unetice_Classical	OG1	37	Bohemia_BB_Early;Bohemia_CW_Early;Latvia_BA	0.885502	2.06e-07	2.706	-1.656	-0.049	0.734	0.683	0.178	NO
Bohemia_Unetice_Classical	OG1	38	Bohemia_BB_Early;Bohemia_CW_Late;Latvia_BA	0.743302	1.27e-06	4.468	-3.164	-0.304	2.438	2.196	0.37	NO
Bohemia_Unetice_preClassical
Target	OG	nRef	Refs	Pval	SSE	C1	C2	C3	SE1	SE2	SE3	Feasible?
Bohemia_Unetice_preClassical	OG1	1	Germany_BellBeaker_CG	8.25e-07	0	0	NA	NA	0	NA	NA	YES
Bohemia_Unetice_preClassical	OG1	2	Germany_BellBeaker_SG	3.28e-51	0	0	NA	NA	0	NA	NA	YES
Bohemia_Unetice_preClassical	OG1	3	Bohemia_BB_Late	3.01e-71	0	0	NA	NA	0	NA	NA	YES
Bohemia_Unetice_preClassical	OG1	4	Bohemia_BB_Early	0.00025941	0	0	NA	NA	0	NA	NA	YES
Bohemia_Unetice_preClassical	OG1	5	Germany_CordedWare	1.61e-18	0	0	NA	NA	0	NA	NA	YES
Bohemia_Unetice_preClassical	OG1	6	Bohemia_CW_Early	2.66e-79	0	0	NA	NA	0	NA	NA	YES
Bohemia_Unetice_preClassical	OG1	7	Bohemia_CW_Late	4.02e-44	0	0	NA	NA	0	NA	NA	YES
Bohemia_Unetice_preClassical	OG1	8	Germany_BellBeaker_CG;Germany_CordedWare	0.00426127	1.82e-07	0.651	0.349	NA	0.059	0.059	NA	YES
Bohemia_Unetice_preClassical	OG1	9	Germany_BellBeaker_CG;Bohemia_CW_Early	0.049183	1.62e-07	0.682	0.318	NA	0.046	0.046	NA	YES
Bohemia_Unetice_preClassical	OG1	10	Germany_BellBeaker_CG;Bohemia_CW_Late	0.0228496	1.5e-07	0.631	0.369	NA	0.052	0.052	NA	YES
Bohemia_Unetice_preClassical	OG1	11	Germany_BellBeaker_SG;Germany_CordedWare	3.63e-05	2.45e-07	0.473	0.527	NA	0.04	0.04	NA	YES
Bohemia_Unetice_preClassical	OG1	12	Germany_BellBeaker_SG;Bohemia_CW_Early	1.2e-06	3.57e-07	0.547	0.453	NA	0.025	0.025	NA	YES
Bohemia_Unetice_preClassical	OG1	13	Germany_BellBeaker_SG;Bohemia_CW_Late	5.2e-09	3e-07	0.481	0.519	NA	0.032	0.032	NA	YES
Bohemia_Unetice_preClassical	OG1	14	Bohemia_BB_Late;Germany_CordedWare	1.14e-05	2.69e-07	0.478	0.522	NA	0.038	0.038	NA	YES
Bohemia_Unetice_preClassical	OG1	15	Bohemia_BB_Late;Bohemia_CW_Early	5.62e-06	2.76e-07	0.553	0.447	NA	0.023	0.023	NA	YES
Bohemia_Unetice_preClassical	OG1	16	Bohemia_BB_Late;Bohemia_CW_Late	6.44e-09	2.58e-07	0.478	0.522	NA	0.029	0.029	NA	YES
Bohemia_Unetice_preClassical	OG1	17	Bohemia_BB_Early;Germany_CordedWare	0.477014	2.18e-06	2.455	-1.455	NA	0.892	0.892	NA	NO
Bohemia_Unetice_preClassical	OG1	18	Bohemia_BB_Early;Bohemia_CW_Early	0.944808	6.59e-08	2.258	-1.258	NA	0.584	0.584	NA	NO
Bohemia_Unetice_preClassical	OG1	19	Bohemia_BB_Early;Bohemia_CW_Late	0.633422	5.5e-07	3.147	-2.147	NA	1.487	1.487	NA	NO
Bohemia_Unetice_preClassical	OG1	20	Germany_BellBeaker_CG;Latvia_BA	8.05e-06	3.81e-07	0.86	0.14	NA	0.045	0.045	NA	YES
Bohemia_Unetice_preClassical	OG1	21	Germany_BellBeaker_SG;Latvia_BA	1.46e-24	1.39e-06	0.693	0.307	NA	0.029	0.029	NA	YES
Bohemia_Unetice_preClassical	OG1	22	Bohemia_BB_Late;Latvia_BA	5.59e-27	1.62e-06	0.679	0.321	NA	0.025	0.025	NA	YES
Bohemia_Unetice_preClassical	OG1	23	Bohemia_BB_Early;Latvia_BA	0.00021862	8.14e-07	1.041	-0.041	NA	0.074	0.074	NA	NO
Bohemia_Unetice_preClassical	OG1	24	Germany_CordedWare;Latvia_BA	1.19e-18	1.36e-06	1.01	-0.01	NA	0.071	0.071	NA	NO
Bohemia_Unetice_preClassical	OG1	25	Bohemia_CW_Early;Latvia_BA	5.98e-73	1.53e-06	0.635	0.365	NA	0.184	0.184	NA	YES
Bohemia_Unetice_preClassical	OG1	26	Bohemia_CW_Late;Latvia_BA	1.23e-41	6.18e-07	0.834	0.166	NA	0.063	0.063	NA	YES
Bohemia_Unetice_preClassical	OG1	27	Germany_BellBeaker_CG;Germany_CordedWare;Latvia_BA	0.0138946	1.57e-07	0.611	0.306	0.083	0.055	0.06	0.04	YES
Bohemia_Unetice_preClassical	OG1	28	Germany_BellBeaker_CG;Bohemia_CW_Early;Latvia_BA	0.129236	2.65e-08	0.641	0.283	0.076	0.045	0.048	0.037	YES
Bohemia_Unetice_preClassical	OG1	29	Germany_BellBeaker_CG;Bohemia_CW_Late;Latvia_BA	0.153447	4.64e-08	0.577	0.333	0.091	0.049	0.051	0.034	YES
Bohemia_Unetice_preClassical	OG1	30	Germany_BellBeaker_SG;Germany_CordedWare;Latvia_BA	0.0178199	1.83e-07	0.465	0.401	0.134	0.033	0.042	0.03	YES
Bohemia_Unetice_preClassical	OG1	31	Germany_BellBeaker_SG;Bohemia_CW_Early;Latvia_BA	0.0219788	1.65e-08	0.51	0.366	0.124	0.025	0.03	0.024	YES
Bohemia_Unetice_preClassical	OG1	32	Germany_BellBeaker_SG;Bohemia_CW_Late;Latvia_BA	0.0118475	5.95e-08	0.442	0.413	0.145	0.029	0.033	0.023	YES
Bohemia_Unetice_preClassical	OG1	33	Bohemia_BB_Late;Germany_CordedWare;Latvia_BA	0.00865283	2.47e-07	0.477	0.392	0.131	0.031	0.041	0.029	YES
Bohemia_Unetice_preClassical	OG1	34	Bohemia_BB_Late;Bohemia_CW_Early;Latvia_BA	0.15074	1.15e-08	0.525	0.356	0.12	0.022	0.028	0.023	YES
Bohemia_Unetice_preClassical	OG1	35	Bohemia_BB_Late;Bohemia_CW_Late;Latvia_BA	0.0195895	8.94e-08	0.457	0.401	0.142	0.027	0.033	0.023	YES
Bohemia_Unetice_preClassical	OG1	36	Bohemia_BB_Early;Germany_CordedWare;Latvia_BA	0.323401	2.61e-06	2.467	-1.431	-0.036	0.981	0.919	0.177	NO
Bohemia_Unetice_preClassical	OG1	37	Bohemia_BB_Early;Bohemia_CW_Early;Latvia_BA	0.889092	3.98e-08	2.173	-1.174	0.001	0.585	0.547	0.14	NO
Bohemia_Unetice_preClassical	OG1	38	Bohemia_BB_Early;Bohemia_CW_Late;Latvia_BA	0.6584	1.17e-06	3.521	-2.33	-0.191	2.027	1.829	0.295	NO
Germany_EBA_Unetice
Target	OG	nRef	Refs	Pval	SSE	C1	C2	C3	SE1	SE2	SE3	Feasible?
Germany_EBA_Unetice	OG1	1	Germany_BellBeaker_CG	0.767007	0	0	NA	NA	0	NA	NA	YES
Germany_EBA_Unetice	OG1	2	Germany_BellBeaker_SG	1.95e-13	0	0	NA	NA	0	NA	NA	YES
Germany_EBA_Unetice	OG1	3	Bohemia_BB_Late	2.49e-11	0	0	NA	NA	0	NA	NA	YES
Germany_EBA_Unetice	OG1	4	Bohemia_BB_Early	2.68e-08	0	0	NA	NA	0	NA	NA	YES
Germany_EBA_Unetice	OG1	5	Germany_CordedWare	5.84e-19	0	0	NA	NA	0	NA	NA	YES
Germany_EBA_Unetice	OG1	6	Bohemia_CW_Early	5.67e-40	0	0	NA	NA	0	NA	NA	YES
Germany_EBA_Unetice	OG1	7	Bohemia_CW_Late	9.8e-28	0	0	NA	NA	0	NA	NA	YES
Germany_EBA_Unetice	OG1	8	Germany_BellBeaker_CG;Germany_CordedWare	0.878195	8.35e-08	0.903	0.097	NA	0.089	0.089	NA	YES
Germany_EBA_Unetice	OG1	9	Germany_BellBeaker_CG;Bohemia_CW_Early	0.765696	1.55e-07	0.929	0.071	NA	0.082	0.082	NA	YES
Germany_EBA_Unetice	OG1	10	Germany_BellBeaker_CG;Bohemia_CW_Late	0.769613	1.39e-07	0.92	0.08	NA	0.097	0.097	NA	YES
Germany_EBA_Unetice	OG1	11	Germany_BellBeaker_SG;Germany_CordedWare	5.92e-05	3.52e-07	0.615	0.385	NA	0.062	0.062	NA	YES
Germany_EBA_Unetice	OG1	12	Germany_BellBeaker_SG;Bohemia_CW_Early	6.44e-07	7.05e-07	0.681	0.319	NA	0.054	0.054	NA	YES
Germany_EBA_Unetice	OG1	13	Germany_BellBeaker_SG;Bohemia_CW_Late	9.28e-07	5.83e-07	0.631	0.369	NA	0.063	0.063	NA	YES
Germany_EBA_Unetice	OG1	14	Bohemia_BB_Late;Germany_CordedWare	0.000295507	2.58e-07	0.651	0.349	NA	0.062	0.062	NA	YES
Germany_EBA_Unetice	OG1	15	Bohemia_BB_Late;Bohemia_CW_Early	1.16e-05	5.12e-07	0.704	0.296	NA	0.053	0.053	NA	YES
Germany_EBA_Unetice	OG1	16	Bohemia_BB_Late;Bohemia_CW_Late	1.02e-05	4.32e-07	0.657	0.343	NA	0.062	0.062	NA	YES
Germany_EBA_Unetice	OG1	17	Bohemia_BB_Early;Germany_CordedWare	0.323986	7.94e-06	4.078	-3.078	NA	1.849	1.849	NA	NO
Germany_EBA_Unetice	OG1	18	Bohemia_BB_Early;Bohemia_CW_Early	0.991201	1.38e-07	3.122	-2.122	NA	0.819	0.819	NA	NO
Germany_EBA_Unetice	OG1	19	Bohemia_BB_Early;Bohemia_CW_Late	0.618453	2.42e-06	5.129	-4.129	NA	2.666	2.666	NA	NO
Germany_EBA_Unetice	OG1	20	Germany_BellBeaker_CG;Latvia_BA	0.926023	2.12e-08	0.923	0.077	NA	0.059	0.059	NA	YES
Germany_EBA_Unetice	OG1	21	Germany_BellBeaker_SG;Latvia_BA	6.5e-08	5.9e-07	0.769	0.231	NA	0.041	0.041	NA	YES
Germany_EBA_Unetice	OG1	22	Bohemia_BB_Late;Latvia_BA	9.28e-06	4.91e-07	0.785	0.215	NA	0.039	0.039	NA	YES
Germany_EBA_Unetice	OG1	23	Bohemia_BB_Early;Latvia_BA	1.13e-07	3.56e-06	1.201	-0.201	NA	0.117	0.117	NA	NO
Germany_EBA_Unetice	OG1	24	Germany_CordedWare;Latvia_BA	2.86e-19	1.68e-06	0.972	0.028	NA	0.105	0.105	NA	YES
Germany_EBA_Unetice	OG1	25	Bohemia_CW_Early;Latvia_BA	9.47e-39	1.96e-06	0.8	0.2	NA	0.094	0.094	NA	YES
Germany_EBA_Unetice	OG1	26	Bohemia_CW_Late;Latvia_BA	7.38e-28	1.3e-06	0.854	0.146	NA	0.078	0.078	NA	YES
Germany_EBA_Unetice	OG1	27	Germany_BellBeaker_CG;Germany_CordedWare;Latvia_BA	0.909388	1.57e-08	0.88	0.067	0.053	0.092	0.099	0.064	YES
Germany_EBA_Unetice	OG1	28	Germany_BellBeaker_CG;Bohemia_CW_Early;Latvia_BA	0.871441	2.68e-08	0.899	0.034	0.066	0.083	0.09	0.065	YES
Germany_EBA_Unetice	OG1	29	Germany_BellBeaker_CG;Bohemia_CW_Late;Latvia_BA	0.873294	2.34e-08	0.889	0.046	0.065	0.096	0.102	0.063	YES
Germany_EBA_Unetice	OG1	30	Germany_BellBeaker_SG;Germany_CordedWare;Latvia_BA	4.78e-05	1.57e-07	0.594	0.299	0.107	0.061	0.079	0.053	YES
Germany_EBA_Unetice	OG1	31	Germany_BellBeaker_SG;Bohemia_CW_Early;Latvia_BA	1.53e-06	2.46e-07	0.661	0.208	0.132	0.053	0.07	0.051	YES
Germany_EBA_Unetice	OG1	32	Germany_BellBeaker_SG;Bohemia_CW_Late;Latvia_BA	3.08e-06	2.01e-07	0.615	0.251	0.135	0.061	0.077	0.049	YES
Germany_EBA_Unetice	OG1	33	Bohemia_BB_Late;Germany_CordedWare;Latvia_BA	0.000615528	1.23e-07	0.636	0.25	0.114	0.062	0.08	0.051	YES
Germany_EBA_Unetice	OG1	34	Bohemia_BB_Late;Bohemia_CW_Early;Latvia_BA	8.31e-05	1.59e-07	0.688	0.179	0.133	0.052	0.069	0.049	YES
Germany_EBA_Unetice	OG1	35	Bohemia_BB_Late;Bohemia_CW_Late;Latvia_BA	0.000107417	1.49e-07	0.653	0.21	0.137	0.061	0.077	0.047	YES
Germany_EBA_Unetice	OG1	36	Bohemia_BB_Early;Germany_CordedWare;Latvia_BA	0.240483	1.11e-05	4.21	-3.021	-0.189	2.045	1.901	0.339	NO
Germany_EBA_Unetice	OG1	37	Bohemia_BB_Early;Bohemia_CW_Early;Latvia_BA	0.996279	8.34e-09	3.095	-2.047	-0.048	0.852	0.795	0.215	NO
Germany_EBA_Unetice	OG1	38	Bohemia_BB_Early;Bohemia_CW_Late;Latvia_BA	0.750474	4.36e-06	5.742	-4.323	-0.42	3.503	3.15	0.513	NO

## Sheet: J. prox qpAdm as EBA
Proximal qpAdm for LEU as relevant EBA groups with the parameter 'allSNPs: NO'
OG: Mbuti.DG, Germany_EN_LBK, Lithuania_EMN_Narva, CHG, Ukraine_N, Latvia_HG, Germany_BellBeaker_CG, Bohemia_CW_Early
LEU_EBA grouped
Target	OG	nRef	Refs	Pval	SSE	C1	SE1
Germany_EBA_LEU	OG1	1	Germany_Lech_EBA	2.88e-90	0	0	0
Germany_EBA_LEU	OG1	2	Bohemia_Unetice_Classical	0.00527702	0	0	0
Germany_EBA_LEU	OG1	3	Bohemia_Unetice_preClassical	8.2e-07	0	0	0
Germany_EBA_LEU	OG1	4	Germany_EBA_Unetice	0.00159809	0	0	0
